# Supplementary material for: ANOMALY: a Snakemake pipeline for identifying NuMTs from long-read sequencing data
Source: NAR Genom Bioinform. 2026 Feb 4;8(1):lqag014. doi: 10.1093/nargab/lqag014 (PMC12869244; doi:10.1093/nargab/lqag014)
Supplement: lqag014_Supplemental_Files [file lqag014_supplemental_files.zip › Supplementary Table 1.xlsx]

## Sheet: Supplementary Table 1
Chromosome	Position	MT	Start	End	Length	Sample	Call
1	115544958	MT	161	16268	462	numt_control_sample_1	Observed
5	66669157	MT	104	16254	419	numt_control_sample_1	Observed
12	123519889	MT	188	16482	275	numt_control_sample_1	Observed
20	63009076	MT	74	16425	218	numt_control_sample_1	Observed
21	11101511	MT	396	16560	405	numt_control_sample_1	Observed
22	30245527	MT	27	16512	84	numt_control_sample_1	Observed
1	115544958	MT	163	16259	473	numt_control_sample_1	TRUE
22	30245527	MT	27	16512	84	numt_control_sample_1	TRUE
12	123519888	MT	188	16482	275	numt_control_sample_1	TRUE
20	63009077	MT	75	16423	221	numt_control_sample_1	TRUE
5	66669157	MT	102	16253	418	numt_control_sample_1	TRUE
21	11101514	MT	401	16560	410	numt_control_sample_1	TRUE
1	126566522	MT	17	16130	456	numt_control_sample_10	Observed
6	25247572	MT	401	16278	692	numt_control_sample_10	Observed
8	68483796	MT	170	16384	355	numt_control_sample_10	Observed
14	9291018	MT	359	16337	591	numt_control_sample_10	Observed
20	53287942	MT	410	16144	835	numt_control_sample_10	Observed
22	16645247	MT	350	16414	505	numt_control_sample_10	Observed
6	25247572	MT	402	16276	695	numt_control_sample_10	TRUE
8	68483796	MT	170	16381	358	numt_control_sample_10	TRUE
14	9291018	MT	360	16327	602	numt_control_sample_10	TRUE
1	126566522	MT	17	16128	458	numt_control_sample_10	TRUE
22	16645247	MT	354	16414	509	numt_control_sample_10	TRUE
20	53287942	MT	407	16143	833	numt_control_sample_10	TRUE
1	92609775	MT	289	16154	704	numt_control_sample_11	Observed
3	49802433	MT	114	16260	423	numt_control_sample_11	Observed
8	118117009	MT	25	16267	327	numt_control_sample_11	Observed
10	87139885	MT	469	16364	674	numt_control_sample_11	Observed
17	30558868	MT	277	16469	377	numt_control_sample_11	Observed
21	15903453	MT	256	16159	666	numt_control_sample_11	Observed
8	118117009	MT	25	16265	329	numt_control_sample_11	TRUE
3	49802433	MT	114	16260	423	numt_control_sample_11	TRUE
21	15903455	MT	258	16159	668	numt_control_sample_11	TRUE
17	30558868	MT	277	16466	380	numt_control_sample_11	TRUE
10	87139885	MT	465	16364	670	numt_control_sample_11	TRUE
1	92609775	MT	289	16152	706	numt_control_sample_11	TRUE
X	63705582	MT	4	16245	328	numt_control_sample_12	Observed
3	136019766	MT	464	16200	833	numt_control_sample_12	Observed
9	30578842	MT	352	16229	692	numt_control_sample_12	Observed
16	81193556	MT	404	16346	627	numt_control_sample_12	Observed
18	36452213	MT	139	16273	435	numt_control_sample_12	Observed
20	40622930	MT	388	16385	572	numt_control_sample_12	Observed
3	136019767	MT	465	16200	834	numt_control_sample_12	TRUE
16	81193557	MT	408	16346	631	numt_control_sample_12	TRUE
20	40622930	MT	398	16385	582	numt_control_sample_12	TRUE
X	63705582	MT	11	16245	335	numt_control_sample_12	TRUE
18	36452213	MT	140	16267	442	numt_control_sample_12	TRUE
9	30578841	MT	347	16229	687	numt_control_sample_12	TRUE
X	145847323	MT	85	16374	280	numt_control_sample_13	Observed
3	120059797	MT	17	16224	362	numt_control_sample_13	Observed
9	102338593	MT	319	16470	418	numt_control_sample_13	Observed
15	59283700	MT	296	16140	725	numt_control_sample_13	Observed
20	37809209	MT	379	16241	707	numt_control_sample_13	Observed
21	23339924	MT	69	16328	310	numt_control_sample_13	Observed
X	145847323	MT	85	16368	286	numt_control_sample_13	TRUE
21	23339924	MT	69	16327	311	numt_control_sample_13	TRUE
9	102338593	MT	321	16470	420	numt_control_sample_13	TRUE
20	37809210	MT	380	16241	708	numt_control_sample_13	TRUE
15	59283701	MT	297	16138	728	numt_control_sample_13	TRUE
3	120059797	MT	25	16224	370	numt_control_sample_13	TRUE
5	97795085	MT	227	16547	249	numt_control_sample_2	Observed
12	50631380	MT	82	16504	147	numt_control_sample_2	Observed
16	2579231	MT	335	16172	732	numt_control_sample_2	Observed
17	49218855	MT	303	16101	771	numt_control_sample_2	Observed
18	43292352	MT	185	16208	546	numt_control_sample_2	Observed
21	28721349	MT	429	16306	692	numt_control_sample_2	Observed
16	2579231	MT	335	16172	732	numt_control_sample_2	TRUE
5	97795085	MT	228	16548	249	numt_control_sample_2	TRUE
21	28721349	MT	430	16306	693	numt_control_sample_2	TRUE
17	49218856	MT	306	16076	799	numt_control_sample_2	TRUE
12	50631380	MT	86	16504	151	numt_control_sample_2	TRUE
18	43292352	MT	185	16208	546	numt_control_sample_2	TRUE
1	120397479	MT	388	16103	854	numt_control_sample_3	Observed
2	236856071	MT	340	16360	549	numt_control_sample_3	Observed
11	75260724	MT	230	16450	349	numt_control_sample_3	Observed
17	37501242	MT	314	16482	401	numt_control_sample_3	Observed
18	74285078	MT	21	16351	239	numt_control_sample_3	Observed
21	4280719	MT	85	16470	184	numt_control_sample_3	TRUE
11	75260724	MT	230	16449	350	numt_control_sample_3	TRUE
17	37501242	MT	314	16470	413	numt_control_sample_3	TRUE
2	236856071	MT	350	16357	562	numt_control_sample_3	TRUE
1	120397479	MT	388	16103	854	numt_control_sample_3	TRUE
18	74285078	MT	21	16351	239	numt_control_sample_3	TRUE
3	186493638	MT	228	16081	716	numt_control_sample_4	Observed
7	135260925	MT	53	16410	212	numt_control_sample_4	Observed
10	3907729	MT	334	16384	519	numt_control_sample_4	Observed
12	103369278	MT	32	16384	217	numt_control_sample_4	Observed
14	84649459	MT	229	16080	718	numt_control_sample_4	Observed
16	90974210	MT	6	16446	129	numt_control_sample_4	Observed
16	90974210	MT	6	16442	133	numt_control_sample_4	TRUE
3	186493638	MT	231	16081	719	numt_control_sample_4	TRUE
12	103369278	MT	32	16384	217	numt_control_sample_4	TRUE
7	135260925	MT	54	16410	213	numt_control_sample_4	TRUE
10	3907730	MT	335	16384	520	numt_control_sample_4	TRUE
14	84649459	MT	244	16080	733	numt_control_sample_4	TRUE
X	44316468	MT	128	16139	558	numt_control_sample_5	Observed
2	119712457	MT	35	16500	104	numt_control_sample_5	Observed
5	134323993	MT	427	16118	878	numt_control_sample_5	Observed
17	57304046	MT	125	16421	273	numt_control_sample_5	Observed
18	6193248	MT	253	16304	518	numt_control_sample_5	Observed
22	29649344	MT	159	16077	651	numt_control_sample_5	Observed
5	134323993	MT	427	16117	879	numt_control_sample_5	TRUE
17	57304046	MT	125	16419	275	numt_control_sample_5	TRUE
22	29649346	MT	161	16077	653	numt_control_sample_5	TRUE
18	6193249	MT	254	16301	522	numt_control_sample_5	TRUE
X	44316468	MT	129	16137	561	numt_control_sample_5	TRUE
2	119712459	MT	37	16500	106	numt_control_sample_5	TRUE
X	86648254	MT	240	16546	263	numt_control_sample_6	Observed
2	180599089	MT	410	16408	571	numt_control_sample_6	Observed
6	9467867	MT	331	16074	826	numt_control_sample_6	Observed
10	42962049	MT	346	16430	485	numt_control_sample_6	Observed
11	76031997	MT	359	16494	434	numt_control_sample_6	Observed
19	24387910	MT	49	16304	314	numt_control_sample_6	Observed
6	9467867	MT	336	16074	831	numt_control_sample_6	TRUE
11	76031997	MT	362	16494	437	numt_control_sample_6	TRUE
X	86648254	MT	240	16546	263	numt_control_sample_6	TRUE
10	42962050	MT	348	16430	487	numt_control_sample_6	TRUE
19	24387911	MT	50	16303	316	numt_control_sample_6	TRUE
2	180599090	MT	411	16408	572	numt_control_sample_6	TRUE
4	156024770	MT	92	16258	403	numt_control_sample_7	Observed
5	19906734	MT	433	16465	537	numt_control_sample_7	Observed
8	80277011	MT	323	16493	399	numt_control_sample_7	Observed
11	44518716	MT	34	16560	43	numt_control_sample_7	Observed
14	13606200	MT	303	16290	582	numt_control_sample_7	Observed
22	35480721	MT	60	16192	437	numt_control_sample_7	Observed
4	156024770	MT	94	16258	405	numt_control_sample_7	TRUE
5	19906734	MT	433	16465	537	numt_control_sample_7	TRUE
14	13606200	MT	308	16290	587	numt_control_sample_7	TRUE
8	80277011	MT	323	16492	400	numt_control_sample_7	TRUE
11	44518716	MT	34	16558	45	numt_control_sample_7	TRUE
22	35480721	MT	60	16192	437	numt_control_sample_7	TRUE
4	187976702	MT	455	16483	541	numt_control_sample_8	Observed
13	86491578	MT	349	16416	502	numt_control_sample_8	Observed
16	63882925	MT	342	16273	638	numt_control_sample_8	Observed
17	9133215	MT	270	16247	592	numt_control_sample_8	Observed
18	11249736	MT	158	16118	609	numt_control_sample_8	Observed
22	11791076	MT	185	16351	403	numt_control_sample_8	Observed
17	9133215	MT	272	16245	596	numt_control_sample_8	TRUE
18	11249735	MT	158	16119	608	numt_control_sample_8	TRUE
22	11791076	MT	203	16351	421	numt_control_sample_8	TRUE
4	187976702	MT	455	16483	541	numt_control_sample_8	TRUE
16	63882925	MT	345	16270	644	numt_control_sample_8	TRUE
13	86491578	MT	349	16414	504	numt_control_sample_8	TRUE
6	158132036	MT	258	16153	674	numt_control_sample_9	Observed
7	32309829	MT	346	16126	789	numt_control_sample_9	Observed
8	74554537	MT	475	16327	717	numt_control_sample_9	Observed
13	80773450	MT	258	16425	402	numt_control_sample_9	Observed
15	16056828	MT	396	16363	602	numt_control_sample_9	Observed
19	18130295	MT	492	16104	957	numt_control_sample_9	Observed
7	32309830	MT	346	16126	789	numt_control_sample_9	TRUE
6	158132036	MT	258	16153	674	numt_control_sample_9	TRUE
8	74554538	MT	476	16317	728	numt_control_sample_9	TRUE
15	16056828	MT	404	16358	615	numt_control_sample_9	TRUE
13	80773450	MT	261	16424	406	numt_control_sample_9	TRUE
19	18130295	MT	493	16100	962	numt_control_sample_9	TRUE
2	67757551	MT	990	7574	6584	numt_mixed_sample_1	Observed
4	177208360	MT	13649	15428	1779	numt_mixed_sample_1	Observed
6	75717071	MT	6597	14813	8216	numt_mixed_sample_1	Observed
8	124854929	MT	481	16110	940	numt_mixed_sample_1	Observed
11	58301835	MT	11445	15782	4337	numt_mixed_sample_1	Observed
16	11458098	MT	1173	8155	6982	numt_mixed_sample_1	Observed
17	80480238	MT	9453	15149	5696	numt_mixed_sample_1	Observed
19	49002934	MT	145	16559	155	numt_mixed_sample_1	Observed
21	16414684	MT	251	16363	457	numt_mixed_sample_1	Observed
22	19865872	MT	3569	9906	6337	numt_mixed_sample_1	Observed
22	19865872	MT	3568	9906	6338	numt_mixed_sample_1	TRUE
21	16414685	MT	252	16364	457	numt_mixed_sample_1	TRUE
4	177208359	MT	13649	15427	1778	numt_mixed_sample_1	TRUE
19	49002934	MT	147	16560	156	numt_mixed_sample_1	TRUE
2	67757552	MT	990	7574	6584	numt_mixed_sample_1	TRUE
17	80480238	MT	9453	15148	5695	numt_mixed_sample_1	TRUE
8	124854929	MT	481	16110	940	numt_mixed_sample_1	TRUE
11	58301834	MT	11445	15779	4334	numt_mixed_sample_1	TRUE
16	11458098	MT	1172	8155	6983	numt_mixed_sample_1	TRUE
6	75717070	MT	6596	14812	8216	numt_mixed_sample_1	TRUE
6	111189494	MT	12371	15307	2936	numt_mixed_sample_10	Observed
7	148350460	MT	2168	4821	2653	numt_mixed_sample_10	Observed
9	129108892	MT	12102	12366	264	numt_mixed_sample_10	Observed
10	61507711	MT	2969	4424	1455	numt_mixed_sample_10	Observed
12	14658285	MT	2265	9199	6934	numt_mixed_sample_10	Observed
13	110518709	MT	10343	13607	3264	numt_mixed_sample_10	Observed
15	92057661	MT	11213	14754	3541	numt_mixed_sample_10	Observed
16	27811880	MT	4754	7069	2315	numt_mixed_sample_10	Observed
17	1507403	MT	534	16476	627	numt_mixed_sample_10	Observed
22	32717243	MT	3950	8339	4389	numt_mixed_sample_10	Observed
12	14658285	MT	2267	9199	6932	numt_mixed_sample_10	TRUE
9	129108893	MT	12102	12367	265	numt_mixed_sample_10	TRUE
6	111189493	MT	12370	15303	2933	numt_mixed_sample_10	TRUE
15	92057660	MT	11215	14753	3538	numt_mixed_sample_10	TRUE
10	61507710	MT	2969	4423	1454	numt_mixed_sample_10	TRUE
16	27811880	MT	4753	7068	2315	numt_mixed_sample_10	TRUE
13	110518709	MT	10348	13606	3258	numt_mixed_sample_10	TRUE
22	32717243	MT	3951	8331	4380	numt_mixed_sample_10	TRUE
7	148350460	MT	2168	4821	2653	numt_mixed_sample_10	TRUE
17	1507403	MT	534	16476	627	numt_mixed_sample_10	TRUE
1	248095668	MT	1400	7806	6406	numt_mixed_sample_2	Observed
2	30077822	MT	8824	15332	6508	numt_mixed_sample_2	Observed
4	37013916	MT	8958	13889	4931	numt_mixed_sample_2	Observed
7	66786438	MT	499	16077	991	numt_mixed_sample_2	Observed
10	4292093	MT	203	16315	457	numt_mixed_sample_2	Observed
11	84660260	MT	6999	8147	1148	numt_mixed_sample_2	Observed
16	78609377	MT	145	16168	546	numt_mixed_sample_2	Observed
18	7212316	MT	3958	7066	3108	numt_mixed_sample_2	Observed
21	24875119	MT	6586	14807	8221	numt_mixed_sample_2	Observed
22	40170889	MT	5235	15587	10352	numt_mixed_sample_2	Observed
2	30077837	MT	8823	15330	6507	numt_mixed_sample_2	TRUE
10	4292094	MT	205	16314	460	numt_mixed_sample_2	TRUE
18	7212316	MT	3957	7066	3109	numt_mixed_sample_2	TRUE
22	40170889	MT	5236	15586	10350	numt_mixed_sample_2	TRUE
4	37013916	MT	8958	13888	4930	numt_mixed_sample_2	TRUE
21	24875120	MT	6587	14805	8218	numt_mixed_sample_2	TRUE
16	78609377	MT	147	16168	548	numt_mixed_sample_2	TRUE
11	84660261	MT	7000	8147	1147	numt_mixed_sample_2	TRUE
1	248095668	MT	1401	7804	6403	numt_mixed_sample_2	TRUE
7	66786437	MT	499	16078	990	numt_mixed_sample_2	TRUE
2	108283320	MT	8565	13369	4804	numt_mixed_sample_3	Observed
4	123885413	MT	8273	15143	6870	numt_mixed_sample_3	Observed
7	87218695	MT	4886	14988	10102	numt_mixed_sample_3	Observed
10	52745575	MT	2390	8631	6241	numt_mixed_sample_3	Observed
11	71350471	MT	3821	9477	5656	numt_mixed_sample_3	Observed
14	14831573	MT	1683	4211	2528	numt_mixed_sample_3	Observed
17	84014025	MT	12777	14991	2214	numt_mixed_sample_3	Observed
20	45978398	MT	161	16116	614	numt_mixed_sample_3	Observed
21	12563763	MT	139	2801	2662	numt_mixed_sample_3	Observed
22	36340357	MT	563	16278	854	numt_mixed_sample_3	Observed
14	14831572	MT	1682	4209	2527	numt_mixed_sample_3	TRUE
22	36340357	MT	568	16274	863	numt_mixed_sample_3	TRUE
7	87218696	MT	4885	14978	10093	numt_mixed_sample_3	TRUE
21	12563765	MT	141	2801	2660	numt_mixed_sample_3	TRUE
20	45978398	MT	161	16116	614	numt_mixed_sample_3	TRUE
10	52745577	MT	2390	8631	6241	numt_mixed_sample_3	TRUE
4	123885413	MT	8272	15143	6871	numt_mixed_sample_3	TRUE
2	108283320	MT	8566	13369	4803	numt_mixed_sample_3	TRUE
17	84014025	MT	12777	14991	2214	numt_mixed_sample_3	TRUE
11	71350470	MT	3820	9477	5657	numt_mixed_sample_3	TRUE
X	107003476	MT	233	16076	726	numt_mixed_sample_4	Observed
3	63656645	MT	279	16052	796	numt_mixed_sample_4	Observed
5	60189969	MT	2638	13299	10661	numt_mixed_sample_4	Observed
8	12274383	MT	2	16112	459	numt_mixed_sample_4	Observed
9	131433556	MT	229	16235	563	numt_mixed_sample_4	Observed
12	62512734	MT	10051	14712	4661	numt_mixed_sample_4	Observed
14	61956326	MT	7908	9861	1953	numt_mixed_sample_4	Observed
15	87108576	MT	3901	9354	5453	numt_mixed_sample_4	Observed
17	66273650	MT	62	16313	318	numt_mixed_sample_4	Observed
20	37518431	MT	8420	14269	5849	numt_mixed_sample_4	Observed
12	62512733	MT	10051	14712	4661	numt_mixed_sample_4	TRUE
15	87108575	MT	3908	9354	5446	numt_mixed_sample_4	TRUE
14	61956326	MT	7908	9861	1953	numt_mixed_sample_4	TRUE
17	66273650	MT	63	16313	319	numt_mixed_sample_4	TRUE
8	12274383	MT	3	16102	470	numt_mixed_sample_4	TRUE
20	37518430	MT	8419	14267	5848	numt_mixed_sample_4	TRUE
3	63656645	MT	284	16052	801	numt_mixed_sample_4	TRUE
9	131433558	MT	230	16231	568	numt_mixed_sample_4	TRUE
X	107003476	MT	233	16075	727	numt_mixed_sample_4	TRUE
5	60189969	MT	2636	13297	10661	numt_mixed_sample_4	TRUE
X	109746088	MT	210	16279	500	numt_mixed_sample_5	Observed
Y	7947559	MT	8824	15331	6507	numt_mixed_sample_5	Observed
3	99089500	MT	23	16071	521	numt_mixed_sample_5	Observed
6	85771872	MT	18	16274	313	numt_mixed_sample_5	Observed
9	76303848	MT	3672	16507	12835	numt_mixed_sample_5	Observed
12	14334354	MT	395	16248	716	numt_mixed_sample_5	Observed
13	110403934	MT	472	16081	960	numt_mixed_sample_5	Observed
15	19601181	MT	8918	11498	2580	numt_mixed_sample_5	Observed
16	58524262	MT	6926	15548	8622	numt_mixed_sample_5	Observed
17	8842665	MT	354	16476	447	numt_mixed_sample_5	Observed
19	59303449	MT	6988	11277	4289	numt_mixed_sample_5	Observed
17	8842665	MT	354	16476	447	numt_mixed_sample_5	TRUE
16	58524262	MT	6929	15547	8618	numt_mixed_sample_5	TRUE
13	110403934	MT	472	16081	960	numt_mixed_sample_5	TRUE
9	76303847	MT	3672	16507	12835	numt_mixed_sample_5	TRUE
X	109746088	MT	211	16279	501	numt_mixed_sample_5	TRUE
Y	7947559	MT	8824	15331	6507	numt_mixed_sample_5	TRUE
19	59303457	MT	6987	11277	4290	numt_mixed_sample_5	TRUE
12	14334354	MT	396	16248	717	numt_mixed_sample_5	TRUE
6	85771872	MT	18	16274	313	numt_mixed_sample_5	TRUE
3	99089500	MT	25	16071	523	numt_mixed_sample_5	TRUE
15	19601180	MT	8920	11487	2567	numt_mixed_sample_5	TRUE
X	152945954	MT	8847	12590	3743	numt_mixed_sample_6	Observed
Y	12654713	MT	233	16075	727	numt_mixed_sample_6	Observed
4	167304606	MT	107	16383	293	numt_mixed_sample_6	Observed
5	30356983	MT	5281	12980	7699	numt_mixed_sample_6	Observed
8	37902073	MT	7954	12551	4597	numt_mixed_sample_6	Observed
10	12747265	MT	562	16193	938	numt_mixed_sample_6	Observed
13	45970034	MT	326	16149	746	numt_mixed_sample_6	Observed
16	77174621	MT	12736	15340	2604	numt_mixed_sample_6	Observed
17	26553404	MT	7001	9121	2120	numt_mixed_sample_6	Observed
21	14971557	MT	565	16272	862	numt_mixed_sample_6	Observed
22	39209649	MT	2036	14952	12916	numt_mixed_sample_6	Observed
X	152945954	MT	8850	12590	3740	numt_mixed_sample_6	TRUE
Y	12654713	MT	233	16075	727	numt_mixed_sample_6	TRUE
13	45970034	MT	330	16148	751	numt_mixed_sample_6	TRUE
21	14971557	MT	565	16272	862	numt_mixed_sample_6	TRUE
4	167304606	MT	107	16381	295	numt_mixed_sample_6	TRUE
17	26553410	MT	7001	9119	2118	numt_mixed_sample_6	TRUE
16	77174620	MT	12735	15334	2599	numt_mixed_sample_6	TRUE
8	37902073	MT	7958	12547	4589	numt_mixed_sample_6	TRUE
5	30356984	MT	5288	12980	7692	numt_mixed_sample_6	TRUE
22	39209649	MT	2036	14951	12915	numt_mixed_sample_6	TRUE
10	12747265	MT	562	16186	945	numt_mixed_sample_6	TRUE
Y	3952304	MT	2969	4424	1455	numt_mixed_sample_7	Observed
1	82820094	MT	290	16278	581	numt_mixed_sample_7	Observed
5	67821881	MT	207	16031	745	numt_mixed_sample_7	Observed
6	127774874	MT	3325	10603	7278	numt_mixed_sample_7	Observed
7	60058478	MT	3832	12013	8181	numt_mixed_sample_7	Observed
9	134744055	MT	608	753	145	numt_mixed_sample_7	Observed
10	31127772	MT	545	16156	958	numt_mixed_sample_7	Observed
17	52003932	MT	555	16462	662	numt_mixed_sample_7	Observed
18	37307886	MT	3341	16100	12759	numt_mixed_sample_7	Observed
19	1574136	MT	408	16322	655	numt_mixed_sample_7	Observed
Y	3952304	MT	2969	4424	1455	numt_mixed_sample_7	TRUE
10	31127773	MT	545	16155	959	numt_mixed_sample_7	TRUE
6	127774886	MT	3324	10600	7276	numt_mixed_sample_7	TRUE
1	82820092	MT	289	16276	582	numt_mixed_sample_7	TRUE
17	52003932	MT	555	16462	662	numt_mixed_sample_7	TRUE
18	37307886	MT	3340	16099	12759	numt_mixed_sample_7	TRUE
21	4932865	MT	576	16244	901	numt_mixed_sample_7	TRUE
5	67821880	MT	211	16031	749	numt_mixed_sample_7	TRUE
7	60058477	MT	3833	12008	8175	numt_mixed_sample_7	TRUE
9	134744055	MT	603	763	160	numt_mixed_sample_7	TRUE
19	1574136	MT	408	16321	656	numt_mixed_sample_7	TRUE
Y	20399940	MT	7010	8146	1136	numt_mixed_sample_8	Observed
4	75106700	MT	10673	14395	3722	numt_mixed_sample_8	Observed
6	140848576	MT	13781	14158	377	numt_mixed_sample_8	Observed
8	81872693	MT	6804	14935	8131	numt_mixed_sample_8	Observed
10	95970436	MT	1611	4632	3021	numt_mixed_sample_8	Observed
11	68162762	MT	1215	1638	423	numt_mixed_sample_8	Observed
12	39183025	MT	7874	15378	7504	numt_mixed_sample_8	Observed
13	101848579	MT	433	16495	507	numt_mixed_sample_8	Observed
14	31325365	MT	479	16386	662	numt_mixed_sample_8	Observed
16	82084229	MT	557	16449	677	numt_mixed_sample_8	Observed
18	71003935	MT	484	16230	823	numt_mixed_sample_8	Observed
Y	20399940	MT	6999	8147	1148	numt_mixed_sample_8	TRUE
10	95970435	MT	1619	4627	3008	numt_mixed_sample_8	TRUE
12	39183025	MT	7874	15371	7497	numt_mixed_sample_8	TRUE
16	82084229	MT	550	16449	670	numt_mixed_sample_8	TRUE
4	75106699	MT	10673	14394	3721	numt_mixed_sample_8	TRUE
13	101848580	MT	434	16495	508	numt_mixed_sample_8	TRUE
18	71003936	MT	484	16230	823	numt_mixed_sample_8	TRUE
6	140848577	MT	13782	14159	377	numt_mixed_sample_8	TRUE
11	68162762	MT	1207	1640	433	numt_mixed_sample_8	TRUE
8	81872698	MT	6803	14933	8130	numt_mixed_sample_8	TRUE
14	31325365	MT	481	16386	664	numt_mixed_sample_8	TRUE
X	116748139	MT	273	16094	748	numt_mixed_sample_9	Observed
2	14297554	MT	2222	6090	3868	numt_mixed_sample_9	Observed
4	104442298	MT	1553	10328	8775	numt_mixed_sample_9	Observed
6	48092288	MT	837	2821	1984	numt_mixed_sample_9	Observed
7	78792604	MT	4728	9464	4736	numt_mixed_sample_9	Observed
11	303129	MT	39	16566	42	numt_mixed_sample_9	Observed
14	26926133	MT	7586	13466	5880	numt_mixed_sample_9	Observed
16	41272706	MT	7445	8441	996	numt_mixed_sample_9	Observed
19	50113673	MT	410	16462	517	numt_mixed_sample_9	Observed
7	78792604	MT	4728	9462	4734	numt_mixed_sample_9	TRUE
16	41272709	MT	7444	8440	996	numt_mixed_sample_9	TRUE
14	26926134	MT	7586	13450	5864	numt_mixed_sample_9	TRUE
2	14297554	MT	2235	6089	3854	numt_mixed_sample_9	TRUE
6	48092287	MT	837	2821	1984	numt_mixed_sample_9	TRUE
11	303129	MT	44	16566	47	numt_mixed_sample_9	TRUE
19	50113673	MT	410	16462	517	numt_mixed_sample_9	TRUE
X	116748139	MT	273	16094	748	numt_mixed_sample_9	TRUE
21	3481203	MT	4846	4930	84	numt_mixed_sample_9	TRUE
4	104442297	MT	1558	10328	8770	numt_mixed_sample_9	TRUE
X	114189004	MT	2	2111	2109	random_1000bp_1	Observed
1	50714131	MT	12101	16495	4394	random_1000bp_1	Observed
2	34533163	MT	6136	16089	9953	random_1000bp_1	Observed
3	160766690	MT	2006	5286	3280	random_1000bp_1	Observed
4	29439499	MT	3249	15663	12414	random_1000bp_1	Observed
5	32338359	MT	4076	14980	10904	random_1000bp_1	Observed
6	49250237	MT	2147	12311	10164	random_1000bp_1	Observed
7	118679123	MT	10356	13160	2804	random_1000bp_1	Observed
8	137906766	MT	1942	14140	12198	random_1000bp_1	Observed
9	104925947	MT	54	16516	16462	random_1000bp_1	Observed
10	108880262	MT	1100	6062	4962	random_1000bp_1	Observed
11	49861826	MT	2	16089	16087	random_1000bp_1	Observed
12	6247152	MT	5172	13269	8097	random_1000bp_1	Observed
13	72566361	MT	1584	7990	6406	random_1000bp_1	Observed
14	40884938	MT	13819	15015	1196	random_1000bp_1	Observed
15	77390527	MT	755	6184	5429	random_1000bp_1	Observed
16	25787605	MT	6428	8109	1681	random_1000bp_1	Observed
17	22521366	MT	2	16569	16567	random_1000bp_1	Observed
18	11681963	MT	629	3153	2524	random_1000bp_1	Observed
19	32966772	MT	9933	12290	2357	random_1000bp_1	Observed
20	61863833	MT	9490	12931	3441	random_1000bp_1	Observed
21	28531526	MT	2	16569	16567	random_1000bp_1	Observed
22	50401716	MT	13056	14432	1376	random_1000bp_1	Observed
1	50714131	MT	12101	16492	4391	random_1000bp_1	TRUE
10	108880261	MT	1100	6062	4962	random_1000bp_1	TRUE
11	49861825	MT	1	16089	16088	random_1000bp_1	TRUE
12	6247151	MT	5171	13269	8098	random_1000bp_1	TRUE
13	72566363	MT	1593	7989	6396	random_1000bp_1	TRUE
14	40884938	MT	13819	15015	1196	random_1000bp_1	TRUE
15	77390526	MT	755	6169	5414	random_1000bp_1	TRUE
16	25787605	MT	6427	8109	1682	random_1000bp_1	TRUE
17	22521366	MT	1	16569	16569	random_1000bp_1	TRUE
18	11681964	MT	632	3147	2515	random_1000bp_1	TRUE
19	32966772	MT	9932	12290	2358	random_1000bp_1	TRUE
2	34533162	MT	6135	16089	9954	random_1000bp_1	TRUE
20	61863834	MT	9491	12929	3438	random_1000bp_1	TRUE
21	28531526	MT	1	16569	16569	random_1000bp_1	TRUE
22	50401716	MT	13056	14429	1373	random_1000bp_1	TRUE
3	160766689	MT	2006	5286	3280	random_1000bp_1	TRUE
4	29439505	MT	3248	15662	12414	random_1000bp_1	TRUE
5	32338360	MT	4075	14978	10903	random_1000bp_1	TRUE
6	49250243	MT	2148	12310	10162	random_1000bp_1	TRUE
7	118679124	MT	10356	13160	2804	random_1000bp_1	TRUE
8	137906766	MT	1941	14140	12199	random_1000bp_1	TRUE
9	104925948	MT	49	16514	16465	random_1000bp_1	TRUE
X	114189003	MT	1	2111	2110	random_1000bp_1	TRUE
X	102186451	MT	1	2111	2110	random_1000bp_2	Observed
1	225353483	MT	863	11303	10440	random_1000bp_2	Observed
2	33667337	MT	7182	16183	9001	random_1000bp_2	Observed
3	176731169	MT	2003	5290	3287	random_1000bp_2	Observed
4	86138809	MT	3249	15664	12415	random_1000bp_2	Observed
5	170103185	MT	4071	14980	10909	random_1000bp_2	Observed
6	141040344	MT	2148	12310	10162	random_1000bp_2	Observed
7	118679123	MT	10356	13160	2804	random_1000bp_2	Observed
8	62102860	MT	1941	14142	12201	random_1000bp_2	Observed
9	2196697	MT	317	14040	13723	random_1000bp_2	Observed
10	42548897	MT	1100	6063	4963	random_1000bp_2	Observed
11	49861844	MT	2	16092	16090	random_1000bp_2	Observed
12	87959136	MT	5168	13274	8106	random_1000bp_2	Observed
13	109560596	MT	1593	7990	6397	random_1000bp_2	Observed
14	40884938	MT	13819	15015	1196	random_1000bp_2	Observed
15	77390527	MT	755	6184	5429	random_1000bp_2	Observed
16	8588979	MT	2	16239	16237	random_1000bp_2	Observed
17	22521366	MT	2	16569	16567	random_1000bp_2	Observed
18	38268771	MT	633	3148	2515	random_1000bp_2	Observed
19	32966772	MT	9933	12290	2357	random_1000bp_2	Observed
20	62131656	MT	9489	12931	3442	random_1000bp_2	Observed
21	28531526	MT	2	16569	16567	random_1000bp_2	Observed
22	40504115	MT	13057	14442	1385	random_1000bp_2	Observed
1	225353482	MT	865	11297	10432	random_1000bp_2	TRUE
10	42548897	MT	1100	6062	4962	random_1000bp_2	TRUE
11	49861843	MT	1	16089	16088	random_1000bp_2	TRUE
12	87959135	MT	5171	13269	8098	random_1000bp_2	TRUE
13	109560595	MT	1593	7989	6396	random_1000bp_2	TRUE
14	40884938	MT	13819	15015	1196	random_1000bp_2	TRUE
15	77390526	MT	755	6169	5414	random_1000bp_2	TRUE
16	8588983	MT	1	16239	16238	random_1000bp_2	TRUE
17	22521366	MT	1	16569	16569	random_1000bp_2	TRUE
18	38268773	MT	632	3147	2515	random_1000bp_2	TRUE
19	32966772	MT	9932	12290	2358	random_1000bp_2	TRUE
2	33667347	MT	7182	16183	9001	random_1000bp_2	TRUE
20	62131656	MT	9491	12929	3438	random_1000bp_2	TRUE
21	28531526	MT	1	16569	16569	random_1000bp_2	TRUE
22	40504117	MT	13056	14429	1373	random_1000bp_2	TRUE
3	176731168	MT	2006	5286	3280	random_1000bp_2	TRUE
4	86138810	MT	3248	15662	12414	random_1000bp_2	TRUE
5	170103185	MT	4075	14978	10903	random_1000bp_2	TRUE
6	141040345	MT	2148	12310	10162	random_1000bp_2	TRUE
7	118679124	MT	10356	13160	2804	random_1000bp_2	TRUE
8	62102862	MT	1941	14140	12199	random_1000bp_2	TRUE
9	2196698	MT	316	14039	13723	random_1000bp_2	TRUE
X	102186451	MT	1	2111	2110	random_1000bp_2	TRUE
X	22507226	MT	13106	13284	178	random_100bp_1	Observed
1	116087671	MT	13332	13428	96	random_100bp_1	Observed
2	116250068	MT	7646	7778	132	random_100bp_1	Observed
3	108564542	MT	10628	10734	106	random_100bp_1	Observed
4	102137186	MT	10975	11151	176	random_100bp_1	Observed
5	45142344	MT	1261	1372	111	random_100bp_1	Observed
6	157370070	MT	14557	14658	101	random_100bp_1	Observed
7	115030581	MT	3219	3403	184	random_100bp_1	Observed
8	62102862	MT	7085	7188	103	random_100bp_1	Observed
9	129505	MT	6228	6419	191	random_100bp_1	Observed
10	78769258	MT	6807	6904	97	random_100bp_1	Observed
11	101573683	MT	7771	7869	98	random_100bp_1	Observed
12	50758757	MT	3019	3124	105	random_100bp_1	Observed
13	109560596	MT	3324	3423	99	random_100bp_1	Observed
14	76541588	MT	13205	13373	168	random_100bp_1	Observed
16	68783696	MT	13259	13397	138	random_100bp_1	Observed
17	48638365	MT	1594	10053	8459	random_100bp_1	Observed
18	75602821	MT	16399	16509	110	random_100bp_1	Observed
20	18556545	MT	2736	2839	103	random_100bp_1	Observed
21	43004816	MT	259	405	146	random_100bp_1	Observed
22	50401715	MT	14284	14422	138	random_100bp_1	Observed
1	116087671	MT	13332	13433	101	random_100bp_1	TRUE
10	78769259	MT	6800	6905	105	random_100bp_1	TRUE
11	101573684	MT	7769	7871	102	random_100bp_1	TRUE
12	50758757	MT	3016	3124	108	random_100bp_1	TRUE
13	109560596	MT	3324	3424	100	random_100bp_1	TRUE
14	76541588	MT	13205	13373	168	random_100bp_1	TRUE
16	68783696	MT	13259	13398	139	random_100bp_1	TRUE
17	48638366	MT	1594	1706	112	random_100bp_1	TRUE
18	75602821	MT	16386	16509	123	random_100bp_1	TRUE
2	116250068	MT	7646	7778	132	random_100bp_1	TRUE
20	18556545	MT	2736	2840	104	random_100bp_1	TRUE
21	43004817	MT	259	406	147	random_100bp_1	TRUE
22	50401717	MT	14287	14429	142	random_100bp_1	TRUE
3	108564542	MT	10628	10734	106	random_100bp_1	TRUE
4	102137186	MT	10975	11151	176	random_100bp_1	TRUE
5	45142345	MT	1259	1373	114	random_100bp_1	TRUE
6	157370070	MT	14551	14658	107	random_100bp_1	TRUE
7	115030581	MT	3219	3407	188	random_100bp_1	TRUE
8	62102863	MT	7085	7189	104	random_100bp_1	TRUE
9	129507	MT	6228	6421	193	random_100bp_1	TRUE
X	22507226	MT	13102	13289	187	random_100bp_1	TRUE
X	18024884	MT	2727	2904	177	random_100bp_2	Observed
1	235359925	MT	8947	9056	109	random_100bp_2	Observed
2	33667410	MT	14778	14899	121	random_100bp_2	Observed
3	41419806	MT	3016	3189	173	random_100bp_2	Observed
4	29439536	MT	12836	12956	120	random_100bp_2	Observed
5	137311746	MT	44	156	112	random_100bp_2	Observed
6	35337093	MT	8432	8534	102	random_100bp_2	Observed
7	100149096	MT	8435	8570	135	random_100bp_2	Observed
8	136565942	MT	13821	13941	120	random_100bp_2	Observed
9	129675	MT	6226	6378	152	random_100bp_2	Observed
10	124191037	MT	6234	6356	122	random_100bp_2	Observed
11	106604254	MT	6852	6952	100	random_100bp_2	Observed
12	87429145	MT	4538	4713	175	random_100bp_2	Observed
13	32707645	MT	9247	9422	175	random_100bp_2	Observed
14	71600396	MT	3669	3850	181	random_100bp_2	Observed
15	44023638	MT	13771	13954	183	random_100bp_2	Observed
16	89314313	MT	3238	3379	141	random_100bp_2	Observed
17	48638496	MT	1593	1705	112	random_100bp_2	Observed
18	68559629	MT	11871	12037	166	random_100bp_2	Observed
19	38866473	MT	12923	13025	102	random_100bp_2	Observed
20	46934261	MT	6857	7036	179	random_100bp_2	Observed
21	21708248	MT	5712	5812	100	random_100bp_2	Observed
22	43334836	MT	10795	10900	105	random_100bp_2	Observed
1	235359925	MT	8940	9055	115	random_100bp_2	TRUE
10	124191037	MT	6230	6356	126	random_100bp_2	TRUE
11	106604254	MT	6850	6960	110	random_100bp_2	TRUE
12	87429145	MT	4536	4719	183	random_100bp_2	TRUE
13	32707645	MT	9244	9429	185	random_100bp_2	TRUE
14	71600397	MT	3666	3852	186	random_100bp_2	TRUE
15	44023638	MT	13771	13954	183	random_100bp_2	TRUE
16	89314313	MT	3235	3382	147	random_100bp_2	TRUE
17	48638497	MT	1593	1706	113	random_100bp_2	TRUE
18	68559630	MT	11871	12038	167	random_100bp_2	TRUE
19	38866473	MT	12923	13025	102	random_100bp_2	TRUE
2	33667411	MT	14778	14900	122	random_100bp_2	TRUE
20	46934261	MT	6847	7036	189	random_100bp_2	TRUE
21	21708249	MT	5714	5814	100	random_100bp_2	TRUE
22	43334838	MT	10795	10908	113	random_100bp_2	TRUE
3	41419806	MT	3016	3195	179	random_100bp_2	TRUE
4	29439536	MT	12836	12956	120	random_100bp_2	TRUE
5	137311746	MT	44	156	112	random_100bp_2	TRUE
6	35337095	MT	8432	8536	104	random_100bp_2	TRUE
7	100149096	MT	8435	8571	136	random_100bp_2	TRUE
8	136565943	MT	13821	13942	121	random_100bp_2	TRUE
9	129675	MT	6226	6377	151	random_100bp_2	TRUE
X	18024884	MT	2727	2904	177	random_100bp_2	TRUE
X	22507226	MT	13106	13289	183	random_100bp_3	Observed
1	235359873	MT	8941	9055	114	random_100bp_3	Observed
2	33667412	MT	14779	14960	181	random_100bp_3	Observed
3	160766927	MT	2716	2843	127	random_100bp_3	Observed
4	82695008	MT	4427	11124	6697	random_100bp_3	Observed
5	137311746	MT	51	154	103	random_100bp_3	Observed
6	157370070	MT	14551	14648	97	random_100bp_3	Observed
7	42589149	MT	8510	8643	133	random_100bp_3	Observed
8	136565942	MT	13821	13941	120	random_100bp_3	Observed
9	129766	MT	6226	6378	152	random_100bp_3	Observed
10	124191037	MT	6230	6369	139	random_100bp_3	Observed
11	3739402	MT	7843	7949	106	random_100bp_3	Observed
12	87429145	MT	4547	4719	172	random_100bp_3	Observed
13	99142440	MT	11009	11198	189	random_100bp_3	Observed
14	76541590	MT	13205	13373	168	random_100bp_3	Observed
15	44023638	MT	13771	13954	183	random_100bp_3	Observed
16	68783696	MT	13259	13397	138	random_100bp_3	Observed
17	48638496	MT	1596	1695	99	random_100bp_3	Observed
18	68559630	MT	11872	12031	159	random_100bp_3	Observed
19	15630046	MT	5744	5847	103	random_100bp_3	Observed
20	46934401	MT	6847	7036	189	random_100bp_3	Observed
21	21708297	MT	5714	5816	102	random_100bp_3	Observed
22	27051786	MT	8678	8796	118	random_100bp_3	Observed
1	235359873	MT	8941	9055	114	random_100bp_3	TRUE
10	124191037	MT	6230	6369	139	random_100bp_3	TRUE
11	3739403	MT	7843	7952	109	random_100bp_3	TRUE
12	87429145	MT	4547	4719	172	random_100bp_3	TRUE
13	99142441	MT	11005	11199	194	random_100bp_3	TRUE
14	76541590	MT	13205	13373	168	random_100bp_3	TRUE
15	44023638	MT	13771	13954	183	random_100bp_3	TRUE
16	68783696	MT	13259	13398	139	random_100bp_3	TRUE
17	48638497	MT	1594	1708	114	random_100bp_3	TRUE
18	68559630	MT	11871	12040	169	random_100bp_3	TRUE
19	15630046	MT	5738	5850	112	random_100bp_3	TRUE
2	33667411	MT	14778	14969	191	random_100bp_3	TRUE
20	46934401	MT	6847	7036	189	random_100bp_3	TRUE
21	21708297	MT	5714	5821	107	random_100bp_3	TRUE
22	27051787	MT	8672	8797	125	random_100bp_3	TRUE
3	160766927	MT	2712	2850	138	random_100bp_3	TRUE
4	82695009	MT	11024	11125	101	random_100bp_3	TRUE
5	137311746	MT	44	154	110	random_100bp_3	TRUE
6	157370070	MT	14551	14653	102	random_100bp_3	TRUE
7	42589150	MT	8507	8644	137	random_100bp_3	TRUE
8	136565943	MT	13821	13942	121	random_100bp_3	TRUE
9	129766	MT	6226	6378	152	random_100bp_3	TRUE
X	22507226	MT	13102	13289	187	random_100bp_3	TRUE
X	106713992	MT	10402	10555	153	random_100bp_4	Observed
1	235359979	MT	8940	9055	115	random_100bp_4	Observed
2	33667410	MT	14798	14986	188	random_100bp_4	Observed
3	121532677	MT	7790	7980	190	random_100bp_4	Observed
4	29439625	MT	12835	12955	120	random_100bp_4	Observed
5	84138719	MT	4847	4952	105	random_100bp_4	Observed
6	35337093	MT	8432	8534	102	random_100bp_4	Observed
7	139398961	MT	1932	2034	102	random_100bp_4	Observed
8	6073294	MT	1100	1264	164	random_100bp_4	Observed
9	129640	MT	6229	6331	102	random_100bp_4	Observed
10	124191037	MT	6230	6369	139	random_100bp_4	Observed
11	3739665	MT	7843	7952	109	random_100bp_4	Observed
12	87429145	MT	4537	4718	181	random_100bp_4	Observed
13	32707645	MT	9220	9377	157	random_100bp_4	Observed
14	87017775	MT	6266	6390	124	random_100bp_4	Observed
15	44023638	MT	13771	13954	183	random_100bp_4	Observed
16	89314313	MT	3238	3379	141	random_100bp_4	Observed
17	48638389	MT	1597	1696	99	random_100bp_4	Observed
18	68559630	MT	11871	12036	165	random_100bp_4	Observed
19	15630046	MT	5738	5851	113	random_100bp_4	Observed
20	7834075	MT	12218	12374	156	random_100bp_4	Observed
22	27051911	MT	8671	8796	125	random_100bp_4	Observed
1	235359979	MT	8940	9055	115	random_100bp_4	TRUE
10	124191037	MT	6230	6369	139	random_100bp_4	TRUE
11	3739665	MT	7843	7952	109	random_100bp_4	TRUE
12	87429145	MT	4537	4719	182	random_100bp_4	TRUE
13	32707645	MT	9220	9379	159	random_100bp_4	TRUE
14	87017775	MT	6266	6390	124	random_100bp_4	TRUE
15	44023638	MT	13771	13954	183	random_100bp_4	TRUE
16	89314313	MT	3235	3382	147	random_100bp_4	TRUE
17	48638389	MT	1594	1703	109	random_100bp_4	TRUE
18	68559630	MT	11871	12036	165	random_100bp_4	TRUE
19	15630046	MT	5738	5850	112	random_100bp_4	TRUE
2	33667411	MT	14798	14986	188	random_100bp_4	TRUE
20	7834075	MT	12218	12374	156	random_100bp_4	TRUE
22	27051911	MT	8671	8797	126	random_100bp_4	TRUE
3	121532677	MT	7790	7983	193	random_100bp_4	TRUE
4	29439625	MT	12835	12955	120	random_100bp_4	TRUE
5	84138719	MT	4847	4955	108	random_100bp_4	TRUE
6	35337095	MT	8432	8536	104	random_100bp_4	TRUE
7	139398961	MT	1932	2034	102	random_100bp_4	TRUE
8	6073294	MT	1100	1268	168	random_100bp_4	TRUE
9	129640	MT	6226	6341	115	random_100bp_4	TRUE
X	106713992	MT	10401	10558	157	random_100bp_4	TRUE
X	22507226	MT	13106	13289	183	random_150bp	Observed
1	236412003	MT	6568	6748	180	random_150bp	Observed
2	33667301	MT	14779	14934	155	random_150bp	Observed
3	68870690	MT	4481	4662	181	random_150bp	Observed
4	29439625	MT	12835	12998	163	random_150bp	Observed
5	788244	MT	4078	4235	157	random_150bp	Observed
6	149140402	MT	2663	2816	153	random_150bp	Observed
7	115030581	MT	3228	3401	173	random_150bp	Observed
8	62102861	MT	7087	7242	155	random_150bp	Observed
9	129674	MT	6226	6381	155	random_150bp	Observed
10	64293234	MT	11885	12039	154	random_150bp	Observed
11	101573728	MT	7769	7917	148	random_150bp	Observed
12	87429020	MT	4538	4718	180	random_150bp	Observed
13	32707645	MT	9247	9422	175	random_150bp	Observed
14	76541590	MT	13205	13373	168	random_150bp	Observed
15	44023638	MT	13771	13949	178	random_150bp	Observed
18	68559630	MT	11870	12032	162	random_150bp	Observed
20	46934401	MT	6847	7036	189	random_150bp	Observed
21	44233284	MT	15455	15629	174	random_150bp	Observed
22	37525095	MT	16085	16256	171	random_150bp	Observed
1	236412003	MT	6566	6751	185	random_150bp	TRUE
10	64293236	MT	11881	12041	160	random_150bp	TRUE
11	101573730	MT	7769	7919	150	random_150bp	TRUE
12	87429021	MT	4537	4719	182	random_150bp	TRUE
13	32707645	MT	9244	9429	185	random_150bp	TRUE
14	76541590	MT	13205	13373	168	random_150bp	TRUE
15	44023638	MT	13771	13954	183	random_150bp	TRUE
18	68559630	MT	11871	12032	161	random_150bp	TRUE
2	33667302	MT	14778	14939	161	random_150bp	TRUE
20	46934401	MT	6847	7036	189	random_150bp	TRUE
21	44233289	MT	15455	15637	182	random_150bp	TRUE
22	37525095	MT	16085	16256	171	random_150bp	TRUE
3	68870690	MT	4479	4662	183	random_150bp	TRUE
4	29439625	MT	12835	12998	163	random_150bp	TRUE
5	788244	MT	4076	4235	159	random_150bp	TRUE
6	149140402	MT	2663	2822	159	random_150bp	TRUE
7	115030581	MT	3219	3407	188	random_150bp	TRUE
8	62102863	MT	7085	7245	160	random_150bp	TRUE
9	129675	MT	6226	6386	160	random_150bp	TRUE
X	22507226	MT	13102	13289	187	random_150bp	TRUE
1	61649660	MT	5960	5997	37	random_30bp_2	Observed
2	33667411	MT	14867	14896	29	random_30bp_2	Observed
3	178123628	MT	14960	14991	31	random_30bp_2	Observed
4	86138983	MT	6149	6181	32	random_30bp_2	Observed
5	66884349	MT	11726	11759	33	random_30bp_2	Observed
6	17748404	MT	3761	3800	39	random_30bp_2	Observed
8	62102863	MT	8480	8505	25	random_30bp_2	Observed
9	129765	MT	6226	6257	31	random_30bp_2	Observed
10	58133497	MT	4925	4955	30	random_30bp_2	Observed
11	90789151	MT	4959	4994	35	random_30bp_2	Observed
12	6247176	MT	12158	12188	30	random_30bp_2	Observed
13	71590069	MT	4990	5026	36	random_30bp_2	Observed
14	97563750	MT	10332	10368	36	random_30bp_2	Observed
16	53197269	MT	15049	15083	34	random_30bp_2	Observed
17	48638392	MT	1594	1624	30	random_30bp_2	Observed
18	11681871	MT	742	775	33	random_30bp_2	Observed
19	15629850	MT	5738	5770	32	random_30bp_2	Observed
20	21474598	MT	9492	9524	32	random_30bp_2	Observed
21	21708297	MT	5715	5747	32	random_30bp_2	Observed
22	45859219	MT	7870	7906	36	random_30bp_2	Observed
1	61649660	MT	5960	6000	40	random_30bp_2	TRUE
2	33667411	MT	14864	14899	35	random_30bp_2	TRUE
3	178123628	MT	14959	14991	32	random_30bp_2	TRUE
4	86138984	MT	6149	6182	33	random_30bp_2	TRUE
5	66884349	MT	11726	11759	33	random_30bp_2	TRUE
6	17748404	MT	3761	3800	39	random_30bp_2	TRUE
8	62102863	MT	8478	8509	31	random_30bp_2	TRUE
9	129766	MT	6226	6258	32	random_30bp_2	TRUE
10	58133497	MT	4924	4955	31	random_30bp_2	TRUE
11	90789153	MT	4959	4996	37	random_30bp_2	TRUE
12	6247176	MT	12158	12192	34	random_30bp_2	TRUE
13	71590069	MT	4990	5029	39	random_30bp_2	TRUE
14	97563752	MT	10332	10371	39	random_30bp_2	TRUE
16	53197269	MT	15049	15083	34	random_30bp_2	TRUE
17	48638392	MT	1594	1627	33	random_30bp_2	TRUE
18	11681871	MT	742	775	33	random_30bp_2	TRUE
19	15629850	MT	5738	5772	34	random_30bp_2	TRUE
20	21474598	MT	9492	9527	35	random_30bp_2	TRUE
21	21708297	MT	5714	5748	34	random_30bp_2	TRUE
22	45859219	MT	7870	7906	36	random_30bp_2	TRUE
1	37611747	MT	8935	8964	29	random_30bp_3	Observed
2	53168450	MT	16156	16196	40	random_30bp_3	Observed
3	178123624	MT	14962	14992	30	random_30bp_3	Observed
5	66884349	MT	11725	11755	30	random_30bp_3	Observed
6	17748237	MT	3761	3786	25	random_30bp_3	Observed
8	62102863	MT	8480	8510	30	random_30bp_3	Observed
9	129766	MT	6226	6264	38	random_30bp_3	Observed
10	104580690	MT	11275	11310	35	random_30bp_3	Observed
11	90789151	MT	4959	4994	35	random_30bp_3	Observed
12	69343459	MT	8760	8795	35	random_30bp_3	Observed
13	71590069	MT	4990	5026	36	random_30bp_3	Observed
14	97563750	MT	10332	10368	36	random_30bp_3	Observed
16	53197269	MT	15049	15087	38	random_30bp_3	Observed
18	11681871	MT	742	775	33	random_30bp_3	Observed
19	15630046	MT	5741	5772	31	random_30bp_3	Observed
20	19873925	MT	8087	8123	36	random_30bp_3	Observed
21	21708297	MT	5714	5752	38	random_30bp_3	Observed
22	45100099	MT	15201	15235	34	random_30bp_3	Observed
1	37611747	MT	8935	8965	30	random_30bp_3	TRUE
2	53168449	MT	16152	16192	40	random_30bp_3	TRUE
3	178123628	MT	14959	14996	37	random_30bp_3	TRUE
4	86138837	MT	6149	6181	32	random_30bp_3	TRUE
5	66884349	MT	11726	11759	33	random_30bp_3	TRUE
6	17748240	MT	3761	3795	34	random_30bp_3	TRUE
8	62102863	MT	8477	8510	33	random_30bp_3	TRUE
9	129766	MT	6226	6264	38	random_30bp_3	TRUE
10	104580690	MT	11271	11310	39	random_30bp_3	TRUE
11	90789153	MT	4959	4996	37	random_30bp_3	TRUE
12	69343460	MT	8760	8795	35	random_30bp_3	TRUE
13	71590069	MT	4990	5029	39	random_30bp_3	TRUE
14	97563752	MT	10332	10371	39	random_30bp_3	TRUE
16	53197269	MT	15049	15089	40	random_30bp_3	TRUE
17	48638497	MT	1594	1628	34	random_30bp_3	TRUE
18	11681871	MT	742	775	33	random_30bp_3	TRUE
19	15630046	MT	5738	5775	37	random_30bp_3	TRUE
20	19873925	MT	8087	8127	40	random_30bp_3	TRUE
21	21708297	MT	5714	5752	38	random_30bp_3	TRUE
22	45100099	MT	15201	15235	34	random_30bp_3	TRUE
1	61649660	MT	5960	5997	37	random_30bp_4	Observed
2	33667411	MT	14896	14927	31	random_30bp_4	Observed
3	178123627	MT	14959	14994	35	random_30bp_4	Observed
4	82695009	MT	11024	11057	33	random_30bp_4	Observed
5	66884349	MT	11726	11759	33	random_30bp_4	Observed
6	17748404	MT	3761	3800	39	random_30bp_4	Observed
8	62102863	MT	8478	8508	30	random_30bp_4	Observed
9	129766	MT	6230	6263	33	random_30bp_4	Observed
10	78769257	MT	6800	6837	37	random_30bp_4	Observed
11	90789151	MT	4959	4994	35	random_30bp_4	Observed
12	6247176	MT	12158	12188	30	random_30bp_4	Observed
13	71590069	MT	4990	5029	39	random_30bp_4	Observed
14	97563750	MT	10332	10368	36	random_30bp_4	Observed
16	53197269	MT	15050	15088	38	random_30bp_4	Observed
17	48638392	MT	1598	1627	29	random_30bp_4	Observed
18	11681871	MT	742	775	33	random_30bp_4	Observed
19	15630046	MT	5740	5774	34	random_30bp_4	Observed
20	19873925	MT	8087	8123	36	random_30bp_4	Observed
21	42421349	MT	6868	6905	37	random_30bp_4	Observed
22	45100099	MT	15201	15235	34	random_30bp_4	Observed
1	61649660	MT	5960	6000	40	random_30bp_4	TRUE
2	33667411	MT	14896	14927	31	random_30bp_4	TRUE
3	178123628	MT	14959	14995	36	random_30bp_4	TRUE
4	82695009	MT	11024	11057	33	random_30bp_4	TRUE
5	66884349	MT	11726	11759	33	random_30bp_4	TRUE
6	17748404	MT	3761	3800	39	random_30bp_4	TRUE
8	62102863	MT	8478	8509	31	random_30bp_4	TRUE
9	129766	MT	6226	6263	37	random_30bp_4	TRUE
10	78769259	MT	6800	6839	39	random_30bp_4	TRUE
11	90789153	MT	4959	4996	37	random_30bp_4	TRUE
12	6247176	MT	12158	12192	34	random_30bp_4	TRUE
13	71590069	MT	4990	5029	39	random_30bp_4	TRUE
14	97563752	MT	10332	10371	39	random_30bp_4	TRUE
16	53197269	MT	15049	15088	39	random_30bp_4	TRUE
17	48638392	MT	1594	1627	33	random_30bp_4	TRUE
18	11681871	MT	742	775	33	random_30bp_4	TRUE
19	15630046	MT	5738	5774	36	random_30bp_4	TRUE
20	19873925	MT	8087	8127	40	random_30bp_4	TRUE
21	42421349	MT	6868	6905	37	random_30bp_4	TRUE
22	45100099	MT	15201	15235	34	random_30bp_4	TRUE
1	37611745	MT	8936	8964	28	random_30bp_5	Observed
2	53168450	MT	16156	16196	40	random_30bp_5	Observed
3	170943801	MT	4527	4561	34	random_30bp_5	Observed
4	82695009	MT	11024	11062	38	random_30bp_5	Observed
5	66884349	MT	11726	11759	33	random_30bp_5	Observed
6	17748237	MT	3761	3792	31	random_30bp_5	Observed
8	62102863	MT	8477	8510	33	random_30bp_5	Observed
9	129694	MT	6228	6265	37	random_30bp_5	Observed
10	78769259	MT	6802	6832	30	random_30bp_5	Observed
11	49861908	MT	16341	16375	34	random_30bp_5	Observed
12	87959135	MT	6492	6517	25	random_30bp_5	Observed
13	71590069	MT	4990	5026	36	random_30bp_5	Observed
14	97563750	MT	10332	10368	36	random_30bp_5	Observed
16	53197269	MT	15049	15085	36	random_30bp_5	Observed
17	48638497	MT	1594	1628	34	random_30bp_5	Observed
18	11681871	MT	742	775	33	random_30bp_5	Observed
19	15629850	MT	5738	5772	34	random_30bp_5	Observed
20	21474593	MT	12316	12353	37	random_30bp_5	Observed
21	21708297	MT	5714	5745	31	random_30bp_5	Observed
22	45100099	MT	15201	15235	34	random_30bp_5	Observed
1	37611747	MT	8935	8966	31	random_30bp_5	TRUE
2	53168449	MT	16152	16192	40	random_30bp_5	TRUE
3	170943801	MT	4523	4561	38	random_30bp_5	TRUE
4	82695009	MT	11024	11062	38	random_30bp_5	TRUE
5	66884349	MT	11726	11759	33	random_30bp_5	TRUE
6	17748240	MT	3761	3795	34	random_30bp_5	TRUE
8	62102863	MT	8477	8510	33	random_30bp_5	TRUE
9	129694	MT	6226	6265	39	random_30bp_5	TRUE
10	78769259	MT	6800	6832	32	random_30bp_5	TRUE
11	49861908	MT	16337	16375	38	random_30bp_5	TRUE
12	87959136	MT	6485	6518	33	random_30bp_5	TRUE
13	71590069	MT	4990	5029	39	random_30bp_5	TRUE
14	97563752	MT	10332	10371	39	random_30bp_5	TRUE
16	53197269	MT	15049	15089	40	random_30bp_5	TRUE
17	48638497	MT	1594	1628	34	random_30bp_5	TRUE
18	11681871	MT	742	775	33	random_30bp_5	TRUE
19	15629850	MT	5738	5772	34	random_30bp_5	TRUE
20	21474594	MT	12316	12354	38	random_30bp_5	TRUE
21	21708297	MT	5714	5751	37	random_30bp_5	TRUE
22	45100099	MT	15201	15235	34	random_30bp_5	TRUE
1	61649660	MT	5967	6001	34	random_40_45bp_1	Observed
2	107736826	MT	8808	8852	44	random_40_45bp_1	Observed
3	56113192	MT	11222	11263	41	random_40_45bp_1	Observed
4	29439624	MT	12836	12878	42	random_40_45bp_1	Observed
5	137311746	MT	46	89	43	random_40_45bp_1	Observed
6	17748220	MT	3760	3803	43	random_40_45bp_1	Observed
8	62102863	MT	8467	8508	41	random_40_45bp_1	Observed
9	129693	MT	6226	6263	37	random_40_45bp_1	Observed
10	78769259	MT	6800	6843	43	random_40_45bp_1	Observed
11	49861922	MT	16296	16330	34	random_40_45bp_1	Observed
12	92704707	MT	11675	11720	45	random_40_45bp_1	Observed
13	32707645	MT	9301	9337	36	random_40_45bp_1	Observed
14	97563748	MT	10332	10370	38	random_40_45bp_1	Observed
16	53197269	MT	15049	15087	38	random_40_45bp_1	Observed
17	48638497	MT	1594	1638	44	random_40_45bp_1	Observed
20	19873925	MT	8087	8123	36	random_40_45bp_1	Observed
21	21708297	MT	5714	5750	36	random_40_45bp_1	Observed
1	61649660	MT	5960	6002	42	random_40_45bp_1	TRUE
2	107736826	MT	8808	8852	44	random_40_45bp_1	TRUE
3	56113192	MT	11222	11266	44	random_40_45bp_1	TRUE
4	29439624	MT	12836	12878	42	random_40_45bp_1	TRUE
5	137311746	MT	46	89	43	random_40_45bp_1	TRUE
6	17748221	MT	3761	3804	43	random_40_45bp_1	TRUE
8	62102863	MT	8467	8508	41	random_40_45bp_1	TRUE
9	129693	MT	6226	6270	44	random_40_45bp_1	TRUE
10	78769259	MT	6800	6843	43	random_40_45bp_1	TRUE
11	49861921	MT	16295	16335	40	random_40_45bp_1	TRUE
12	92704707	MT	11675	11720	45	random_40_45bp_1	TRUE
13	32707645	MT	9295	9338	43	random_40_45bp_1	TRUE
14	97563752	MT	10332	10374	42	random_40_45bp_1	TRUE
16	53197269	MT	15049	15089	40	random_40_45bp_1	TRUE
17	48638497	MT	1594	1638	44	random_40_45bp_1	TRUE
20	19873925	MT	8087	8127	40	random_40_45bp_1	TRUE
21	21708297	MT	5714	5755	41	random_40_45bp_1	TRUE
1	157913737	MT	16289	16331	42	random_40_45bp_2	Observed
2	53168450	MT	16156	16196	40	random_40_45bp_2	Observed
3	65723380	MT	5774	5815	41	random_40_45bp_2	Observed
4	82695009	MT	11024	11065	41	random_40_45bp_2	Observed
5	32338472	MT	14828	14872	44	random_40_45bp_2	Observed
9	129686	MT	6227	6264	37	random_40_45bp_2	Observed
10	78769094	MT	6800	6840	40	random_40_45bp_2	Observed
11	128174803	MT	6201	6244	43	random_40_45bp_2	Observed
17	48638497	MT	1594	1635	41	random_40_45bp_2	Observed
21	42421348	MT	6868	6912	44	random_40_45bp_2	Observed
1	157913737	MT	16289	16331	42	random_40_45bp_2	TRUE
2	53168449	MT	16152	16192	40	random_40_45bp_2	TRUE
3	65723380	MT	5772	5815	43	random_40_45bp_2	TRUE
4	82695009	MT	11024	11065	41	random_40_45bp_2	TRUE
5	32338476	MT	14832	14876	44	random_40_45bp_2	TRUE
9	129686	MT	6226	6267	41	random_40_45bp_2	TRUE
10	78769095	MT	6800	6844	44	random_40_45bp_2	TRUE
11	128174803	MT	6202	6244	42	random_40_45bp_2	TRUE
17	48638497	MT	1594	1638	44	random_40_45bp_2	TRUE
21	42421349	MT	6868	6913	45	random_40_45bp_2	TRUE
1	37611747	MT	8935	8981	46	random_45_55bp_1	Observed
2	33667410	MT	14778	14826	48	random_45_55bp_1	Observed
3	56113190	MT	11225	11269	44	random_45_55bp_1	Observed
4	29439623	MT	12836	12881	45	random_45_55bp_1	Observed
5	137311746	MT	50	92	42	random_45_55bp_1	Observed
6	17748404	MT	3760	3807	47	random_45_55bp_1	Observed
7	65254972	MT	14607	14656	49	random_45_55bp_1	Observed
9	129675	MT	6226	6276	50	random_45_55bp_1	Observed
10	78769052	MT	6799	6849	50	random_45_55bp_1	Observed
11	49861929	MT	16208	16257	49	random_45_55bp_1	Observed
12	111530068	MT	14855	14898	43	random_45_55bp_1	Observed
13	32707645	MT	9320	9374	54	random_45_55bp_1	Observed
16	79089773	MT	1708	1762	54	random_45_55bp_1	Observed
19	15630046	MT	5745	5786	41	random_45_55bp_1	Observed
21	21708297	MT	5714	5759	45	random_45_55bp_1	Observed
1	37611747	MT	8935	8981	46	random_45_55bp_1	TRUE
2	33667411	MT	14778	14827	49	random_45_55bp_1	TRUE
3	56113192	MT	11222	11274	52	random_45_55bp_1	TRUE
4	29439624	MT	12836	12882	46	random_45_55bp_1	TRUE
5	137311746	MT	46	95	49	random_45_55bp_1	TRUE
6	17748404	MT	3760	3807	47	random_45_55bp_1	TRUE
7	65254972	MT	14607	14659	52	random_45_55bp_1	TRUE
9	129675	MT	6226	6276	50	random_45_55bp_1	TRUE
10	78769052	MT	6800	6852	52	random_45_55bp_1	TRUE
11	49861930	MT	16206	16258	52	random_45_55bp_1	TRUE
12	111530068	MT	14852	14898	46	random_45_55bp_1	TRUE
13	32707645	MT	9320	9375	55	random_45_55bp_1	TRUE
16	79089773	MT	1708	1762	54	random_45_55bp_1	TRUE
19	15630046	MT	5738	5792	54	random_45_55bp_1	TRUE
21	21708297	MT	5714	5759	45	random_45_55bp_1	TRUE
1	61649660	MT	5962	6009	47	random_45_55bp_2	Observed
2	33667410	MT	14778	14826	48	random_45_55bp_2	Observed
3	56113192	MT	11232	11275	43	random_45_55bp_2	Observed
4	82694922	MT	11024	11069	45	random_45_55bp_2	Observed
5	137311746	MT	54	96	42	random_45_55bp_2	Observed
6	166296343	MT	3403	3456	53	random_45_55bp_2	Observed
7	65254972	MT	14607	14656	49	random_45_55bp_2	Observed
9	129693	MT	6227	6269	42	random_45_55bp_2	Observed
10	78769258	MT	6800	6845	45	random_45_55bp_2	Observed
11	49861929	MT	16208	16257	49	random_45_55bp_2	Observed
12	111530068	MT	14855	14898	43	random_45_55bp_2	Observed
13	32707645	MT	9320	9374	54	random_45_55bp_2	Observed
16	79089773	MT	1708	1762	54	random_45_55bp_2	Observed
19	15630046	MT	5745	5786	41	random_45_55bp_2	Observed
21	21708297	MT	5713	5762	49	random_45_55bp_2	Observed
1	61649660	MT	5960	6014	54	random_45_55bp_2	TRUE
2	33667411	MT	14778	14827	49	random_45_55bp_2	TRUE
3	56113192	MT	11222	11275	53	random_45_55bp_2	TRUE
4	82694922	MT	11024	11069	45	random_45_55bp_2	TRUE
5	137311746	MT	46	97	51	random_45_55bp_2	TRUE
6	166296343	MT	3403	3456	53	random_45_55bp_2	TRUE
7	65254972	MT	14607	14659	52	random_45_55bp_2	TRUE
9	129693	MT	6226	6273	47	random_45_55bp_2	TRUE
10	78769259	MT	6800	6852	52	random_45_55bp_2	TRUE
11	49861930	MT	16206	16258	52	random_45_55bp_2	TRUE
12	111530068	MT	14852	14898	46	random_45_55bp_2	TRUE
13	32707645	MT	9320	9375	55	random_45_55bp_2	TRUE
16	79089773	MT	1708	1762	54	random_45_55bp_2	TRUE
19	15630046	MT	5738	5792	54	random_45_55bp_2	TRUE
21	21708297	MT	5714	5764	50	random_45_55bp_2	TRUE
1	61649659	MT	5962	6031	69	random_50_75bp_1	Observed
2	33667411	MT	831	14845	14014	random_50_75bp_1	Observed
4	86138854	MT	6149	6211	62	random_50_75bp_1	Observed
5	137311743	MT	50	118	68	random_50_75bp_1	Observed
6	8494469	MT	6459	6530	71	random_50_75bp_1	Observed
7	39378396	MT	14409	14483	74	random_50_75bp_1	Observed
8	87811208	MT	6954	7029	75	random_50_75bp_1	Observed
9	129686	MT	6226	6291	65	random_50_75bp_1	Observed
10	78769259	MT	6800	6870	70	random_50_75bp_1	Observed
11	49862016	MT	16229	16300	71	random_50_75bp_1	Observed
12	81715265	MT	12840	12886	46	random_50_75bp_1	Observed
13	97768047	MT	7191	7256	65	random_50_75bp_1	Observed
15	92906709	MT	6557	6620	63	random_50_75bp_1	Observed
16	79089846	MT	1715	1780	65	random_50_75bp_1	Observed
17	48638497	MT	1594	1647	53	random_50_75bp_1	Observed
19	15630046	MT	5741	5807	66	random_50_75bp_1	Observed
20	54139659	MT	13612	13682	70	random_50_75bp_1	Observed
21	21708146	MT	5714	5783	69	random_50_75bp_1	Observed
22	10669628	MT	318	390	72	random_50_75bp_1	Observed
1	61649660	MT	5960	6032	72	random_50_75bp_1	TRUE
2	33667411	MT	14778	14845	67	random_50_75bp_1	TRUE
3	56113192	MT	11222	11284	62	random_50_75bp_1	TRUE
4	86138855	MT	6149	6212	63	random_50_75bp_1	TRUE
5	137311746	MT	46	121	75	random_50_75bp_1	TRUE
6	8494469	MT	6459	6530	71	random_50_75bp_1	TRUE
7	39378397	MT	14409	14484	75	random_50_75bp_1	TRUE
8	87811208	MT	6954	7029	75	random_50_75bp_1	TRUE
9	129686	MT	6226	6292	66	random_50_75bp_1	TRUE
10	78769259	MT	6800	6870	70	random_50_75bp_1	TRUE
11	49862016	MT	16227	16302	75	random_50_75bp_1	TRUE
12	81715265	MT	12839	12889	50	random_50_75bp_1	TRUE
13	97768047	MT	7191	7256	65	random_50_75bp_1	TRUE
15	92906711	MT	6552	6627	75	random_50_75bp_1	TRUE
16	79089846	MT	1708	1783	75	random_50_75bp_1	TRUE
17	48638497	MT	1594	1651	57	random_50_75bp_1	TRUE
19	15630046	MT	5738	5812	74	random_50_75bp_1	TRUE
20	54139659	MT	13612	13682	70	random_50_75bp_1	TRUE
21	21708147	MT	5714	5787	73	random_50_75bp_1	TRUE
22	10669629	MT	318	391	73	random_50_75bp_1	TRUE
1	37611654	MT	8938	9002	64	random_50_75bp_2	Observed
2	21027775	MT	1301	1369	68	random_50_75bp_2	Observed
3	56113192	MT	11221	11287	66	random_50_75bp_2	Observed
4	82695009	MT	11024	11075	51	random_50_75bp_2	Observed
5	137311746	MT	49	116	67	random_50_75bp_2	Observed
6	144465532	MT	15920	15980	60	random_50_75bp_2	Observed
7	68238791	MT	11748	11812	64	random_50_75bp_2	Observed
8	93400394	MT	11001	11067	66	random_50_75bp_2	Observed
9	129766	MT	6226	6300	74	random_50_75bp_2	Observed
10	78769259	MT	6801	6867	66	random_50_75bp_2	Observed
11	56126814	MT	12863	12917	54	random_50_75bp_2	Observed
12	81715265	MT	12839	12898	59	random_50_75bp_2	Observed
13	32707645	MT	9388	9458	70	random_50_75bp_2	Observed
15	92906564	MT	6552	6627	75	random_50_75bp_2	Observed
16	79089773	MT	1708	1762	54	random_50_75bp_2	Observed
17	48638367	MT	1599	1658	59	random_50_75bp_2	Observed
19	15630045	MT	5737	5802	65	random_50_75bp_2	Observed
20	54139659	MT	13613	13671	58	random_50_75bp_2	Observed
21	21708146	MT	5714	5783	69	random_50_75bp_2	Observed
22	10669628	MT	318	390	72	random_50_75bp_2	Observed
1	37611654	MT	8935	9008	73	random_50_75bp_2	TRUE
2	21027775	MT	1300	1369	69	random_50_75bp_2	TRUE
3	56113192	MT	11221	11287	66	random_50_75bp_2	TRUE
4	82695009	MT	11024	11076	52	random_50_75bp_2	TRUE
5	137311746	MT	46	116	70	random_50_75bp_2	TRUE
6	144465532	MT	15917	15983	66	random_50_75bp_2	TRUE
7	68238791	MT	11747	11815	68	random_50_75bp_2	TRUE
8	93400395	MT	11001	11068	67	random_50_75bp_2	TRUE
9	129766	MT	6226	6301	75	random_50_75bp_2	TRUE
10	78769259	MT	6800	6867	67	random_50_75bp_2	TRUE
11	56126815	MT	12863	12919	56	random_50_75bp_2	TRUE
12	81715265	MT	12839	12900	61	random_50_75bp_2	TRUE
13	32707645	MT	9388	9459	71	random_50_75bp_2	TRUE
15	92906564	MT	6552	6627	75	random_50_75bp_2	TRUE
16	79089773	MT	1708	1762	54	random_50_75bp_2	TRUE
17	48638367	MT	1594	1658	64	random_50_75bp_2	TRUE
19	15630046	MT	5738	5813	75	random_50_75bp_2	TRUE
20	54139659	MT	13612	13682	70	random_50_75bp_2	TRUE
21	21708147	MT	5714	5787	73	random_50_75bp_2	TRUE
22	10669629	MT	318	391	73	random_50_75bp_2	TRUE
9	129694	MT	6230	6276	46	simulation_numts_1	Observed
11	33291165	MT	6679	6768	89	simulation_numts_1	Observed
21	21708250	MT	5717	5779	62	simulation_numts_1	Observed
11	33291165	MT	6679	6769	90	simulation_numts_1	TRUE
21	21708251	MT	5714	5787	73	simulation_numts_1	TRUE
9	129694	MT	6226	6276	50	simulation_numts_1	TRUE
9	129767	MT	6226	6328	102	simulation_numts_10	Observed
21	21708210	MT	5717	5791	74	simulation_numts_10	Observed
21	21708210	MT	5714	5793	79	simulation_numts_10	TRUE
9	129767	MT	6226	6332	106	simulation_numts_10	TRUE
4	126419044	MT	14035	14066	31	simulation_numts_2	Observed
6	17748310	MT	3761	3801	40	simulation_numts_2	Observed
12	87959137	MT	6485	6516	31	simulation_numts_2	Observed
20	46934402	MT	6856	7036	180	simulation_numts_2	Observed
12	87959137	MT	6485	6516	31	simulation_numts_2	TRUE
20	46934402	MT	6847	7036	189	simulation_numts_2	TRUE
4	126419044	MT	14031	14067	36	simulation_numts_2	TRUE
6	17748310	MT	3761	3801	40	simulation_numts_2	TRUE
2	33667412	MT	14793	14921	128	simulation_numts_3	Observed
3	181426729	MT	16293	16364	71	simulation_numts_3	Observed
9	129675	MT	6232	6408	176	simulation_numts_3	Observed
12	6247177	MT	12160	12192	32	simulation_numts_3	Observed
12	6247178	MT	12159	12193	34	simulation_numts_3	TRUE
2	33667412	MT	14778	14922	144	simulation_numts_3	TRUE
3	181426730	MT	16292	16365	73	simulation_numts_3	TRUE
9	129676	MT	6226	6409	183	simulation_numts_3	TRUE
2	33667411	MT	14788	14859	71	simulation_numts_4	Observed
5	137311747	MT	46	93	47	simulation_numts_4	Observed
17	48638498	MT	1595	1692	97	simulation_numts_4	Observed
17	48638498	MT	1594	1699	105	simulation_numts_4	TRUE
2	33667412	MT	14784	14861	77	simulation_numts_4	TRUE
5	137311747	MT	46	100	54	simulation_numts_4	TRUE
3	157804393	MT	3016	3121	105	simulation_numts_5	Observed
4	29439522	MT	12836	12940	104	simulation_numts_5	Observed
5	170046486	MT	3095	3165	70	simulation_numts_5	Observed
11	56126816	MT	12866	12917	51	simulation_numts_5	Observed
11	56126816	MT	12863	12917	54	simulation_numts_5	TRUE
3	157804393	MT	3012	3121	109	simulation_numts_5	TRUE
4	29439522	MT	12836	12940	104	simulation_numts_5	TRUE
5	170046487	MT	3095	3166	71	simulation_numts_5	TRUE
2	33667306	MT	14778	14850	72	simulation_numts_6	Observed
9	129767	MT	6228	6274	46	simulation_numts_6	Observed
13	32707646	MT	9222	9415	193	simulation_numts_6	Observed
13	32707646	MT	9222	9415	193	simulation_numts_6	TRUE
2	33667306	MT	14778	14862	84	simulation_numts_6	TRUE
9	129767	MT	6226	6275	49	simulation_numts_6	TRUE
1	61649660	MT	5959	6020	61	simulation_numts_7	Observed
2	33667413	MT	14778	14868	90	simulation_numts_7	Observed
9	129767	MT	6225	6308	83	simulation_numts_7	Observed
1	61649661	MT	5960	6021	61	simulation_numts_7	TRUE
2	33667412	MT	14778	14868	90	simulation_numts_7	TRUE
9	129767	MT	6225	6308	83	simulation_numts_7	TRUE
3	47754056	MT	3861	3935	74	simulation_numts_8	Observed
4	29439516	MT	12833	12946	113	simulation_numts_8	Observed
22	10669630	MT	318	388	70	simulation_numts_8	Observed
22	10669630	MT	318	391	73	simulation_numts_8	TRUE
3	47754057	MT	3864	3942	78	simulation_numts_8	TRUE
4	29439519	MT	12836	12952	116	simulation_numts_8	TRUE
1	37611669	MT	8935	9008	73	simulation_numts_9	Observed
7	139398962	MT	1933	2005	72	simulation_numts_9	Observed
9	129765	MT	6225	6290	65	simulation_numts_9	Observed
1	37611669	MT	8935	9008	73	simulation_numts_9	TRUE
7	139398962	MT	1932	2009	77	simulation_numts_9	TRUE
9	129767	MT	6225	6290	65	simulation_numts_9	TRUE
