# Supplementary material for: ANOMALY: a Snakemake pipeline for identifying NuMTs from long-read sequencing data
Source: NAR Genom Bioinform. 2026 Feb 4;8(1):lqag014. doi: 10.1093/nargab/lqag014 (PMC12869244; doi:10.1093/nargab/lqag014)
Supplement: lqag014_Supplemental_Files [file lqag014_supplemental_files.zip › Supplementary Table 10.xlsx]

## Sheet: NA12877
Chromosome	Position	MT	Start	End	Method
X	103498	MT	7483	7555	ANOMALY			Called by All Tools
X	4107669	MT	14990	15134	ANOMALY			Called by All Tools Except PALMER
X	7499955	MT	13213	13332	ANOMALY			True Calls by only ANOMALY and PALMER
X	89215540	MT	696	760	ANOMALY			Called by ANOMALY DINUMT and PALMER
1	54658	MT	3334	9174	ANOMALY			True calls by DINUMT/Wei et al
2	102673286	MT	4273	4310	ANOMALY			Called by ANOMALY and Wei et al. and PALMER
2	213904177	MT	14489	14523	ANOMALY			False NUMT Called by DINUMT/Wei et al
2	33815640	MT	1193	1241	ANOMALY			Called by only PALMER
4	86024228	MT	10446	10610	ANOMALY			Called by only ANOMALY
5	181982909	MT	3334	9169	ANOMALY
5	81135911	MT	244	16569	ANOMALY
6	43123396	MT	13461	13489	ANOMALY
10	3086715	MT	12481	12511	ANOMALY
11	10594509	MT	72	16569	ANOMALY
11	50039357	MT	15518	16051	ANOMALY
12	126592085	MT	3840	3883	ANOMALY
13	12614884	MT	5160	5319	ANOMALY
14	6785767	MT	5161	5319	ANOMALY
21	20074374	MT	5137	5243	ANOMALY
X	89215537	MT	696	736	DINUMT
2	102673286	MT	4273	4312	DINUMT
2	213904176	MT	14489	14525	DINUMT
2	33815507	MT	1190	1205	DINUMT
4	86024225	MT	10446	10458	DINUMT
11	101583361	MT	7187	7342	DINUMT
11	50039356	MT	15721	16054	DINUMT
21	20074266	MT	5136	5158	DINUMT
11	50039357	MT	15511	16053	Wei et al
21	20074374	MT	5135	5243	Wei et al
2	213904177	MT	14488	14524	Wei et al
2	33815640	MT	1189	1242	Wei et al
5	81136532	MT	293	16569	Wei et al
X	89215538	MT	695	766	Wei et al
X	103498	MT	7483	7556	PALMER
X	89215528	MT	695	766	PALMER
1	54655	MT	3334	9181	PALMER
2	102673285	MT	4273	4311	PALMER
2	33815641	MT	1191	1241	PALMER
2	92202613	MT	3164	3310	PALMER
4	49204863	MT	5036	6402	PALMER
4	49260343	MT	411	929	PALMER
4	49260343	MT	5036	6402	PALMER
4	49260343	MT	8817	9564	PALMER
4	49260343	MT	9569	9742	PALMER
4	86024228	MT	10446	10610	PALMER
5	81137248	MT	243	16336	PALMER
7	65564434	MT	20	599	PALMER
7	65564434	MT	3480	4382	PALMER
7	65564434	MT	583	2881	PALMER
7	65576059	MT	20	599	PALMER
7	65576059	MT	3480	4382	PALMER
7	65576059	MT	583	2881	PALMER
7	65585174	MT	20	599	PALMER
7	65585174	MT	3480	4382	PALMER
7	65585174	MT	583	2881	PALMER
7	65587085	MT	20	599	PALMER
7	65587085	MT	3480	4382	PALMER
7	65587085	MT	583	2881	PALMER
8	112192346	MT	4510	6618	PALMER
8	112192352	MT	4510	6618	PALMER
8	47015795	MT	20	599	PALMER
8	47015795	MT	3480	4382	PALMER
8	47015795	MT	583	2881	PALMER
8	47027150	MT	20	599	PALMER
8	47027150	MT	3480	4382	PALMER
8	47027150	MT	583	2881	PALMER
8	47231556	MT	20	599	PALMER
8	47231556	MT	3480	4382	PALMER
8	47231556	MT	583	2881	PALMER
8	47240236	MT	20	599	PALMER
8	47240236	MT	3480	4382	PALMER
8	47240236	MT	583	2881	PALMER
8	47257136	MT	20	599	PALMER
8	47257136	MT	3480	4382	PALMER
8	47257136	MT	583	2881	PALMER
8	93000058	MT	20	599	PALMER
8	93000058	MT	3480	4382	PALMER
8	93000058	MT	583	2881	PALMER
11	10594807	MT	71	16517	PALMER
11	49865474	MT	2800	3321	PALMER
11	71092366	MT	411	931	PALMER
11	71092366	MT	5025	6405	PALMER
11	71092366	MT	8809	9727	PALMER
12	126591704	MT	3823	3889	PALMER
12	31077568	MT	5550	5841	PALMER
13	56390305	MT	7237	7792	PALMER
14	6785768	MT	5161	5319	PALMER
15	98740	MT	411	934	PALMER
15	98740	MT	5036	6405	PALMER
15	98740	MT	5036	9725	PALMER
15	98740	MT	8817	9742	PALMER
17	19185464	MT	8114	8317	PALMER
21	20074370	MT	5133	5243	PALMER
22	4114948	MT	411	936	PALMER
22	4114948	MT	5036	6405	PALMER
22	4114948	MT	5036	9725	PALMER
22	4114948	MT	8817	9725	PALMER
22	7604615	MT	8904	9725	PALMER

## Sheet: NA12878
Chromosome	Position	MT	Start	End	Method
X	103498	MT	7483	7555	ANOMALY		Called by All Tools
1	54658	MT	3334	9178	ANOMALY		Called by All Tools Except PALMER
2	213904177	MT	14489	14523	ANOMALY		True Calls by only ANOMALY and PALMER
2	33815640	MT	1193	1241	ANOMALY		Called by ANOMALY DINUMT and PALMER
5	181982909	MT	3334	9178	ANOMALY		Called by ANOMALY and DINUMT
5	32452190	MT	12146	12290	ANOMALY		True calls by DINUMT/Wei et al
5	32452190	MT	14255	14400	ANOMALY		Called by ANOMALY, Wei et al. and PALMER
5	81135940	MT	251	16569	ANOMALY		False NUMT Called by DINUMT/Wei et al
6	172065839	MT	3334	9178	ANOMALY		Called by only PALMER
10	109466801	MT	10895	10942	ANOMALY		Called by only ANOMALY
11	10594492	MT	68	16569	ANOMALY
11	117646067	MT	4812	4872	ANOMALY
11	50039357	MT	15518	16052	ANOMALY
11	77434997	MT	13070	13102	ANOMALY
14	26681935	MT	5006	6015	ANOMALY
21	20074374	MT	5137	5243	ANOMALY
2	213904176	MT	14489	14525	DINUMT
2	33815579	MT	1187	1190	DINUMT
5	32452189	MT	12143	14401	DINUMT
10	109466800	MT	10894	10944	DINUMT
11	117645916	MT	4811	4875	DINUMT
11	50039356	MT	15730	15834	DINUMT
11	77434996	MT	13065	13103	DINUMT
14	26681850	MT	5158	6020	DINUMT
14	99109059	MT	15688	15720	DINUMT
21	20074281	MT	5136	5241	DINUMT
2	33815640	MT	1189	1242	Wei et al
5	32452190	MT	12137	14253	Wei et al
5	81136541	MT	570	15982	Wei et al
10	109466801	MT	10893	10943	Wei et al
11	10594456	MT	60	16569	Wei et al
11	117646067	MT	4810	4874	Wei et al
11	50039357	MT	15511	16053	Wei et al
17	53981434	MT	6681	6873	Wei et al
21	20074375	MT	5135	5243	Wei et al
X	100947	MT	7483	7556	PALMER
X	103498	MT	7483	7556	PALMER
1	54651	MT	3334	9178	PALMER
2	3361	MT	411	933	PALMER
2	3361	MT	5036	6405	PALMER
2	3361	MT	5036	9725	PALMER
2	3361	MT	8809	9725	PALMER
2	33815640	MT	1190	1241	PALMER
2	3361	MT	20	143	PALMER
2	3361	MT	3334	9178	PALMER
2	92202613	MT	3174	3310	PALMER
3	201101332	MT	411	947	PALMER
3	201101332	MT	5036	6405	PALMER
3	201101332	MT	7475	7556	PALMER
3	201101332	MT	8817	9725	PALMER
4	184579155	MT	6611	6800	PALMER
5	181982901	MT	3334	9179	PALMER
5	81137246	MT	250	16333	PALMER
8	112192349	MT	4507	6617	PALMER
9	3683	MT	8817	9725	PALMER
9	3688	MT	20	143	PALMER
11	10594790	MT	67	16521	PALMER
11	117646061	MT	4812	4873	PALMER
11	89840567	MT	2804	3319	PALMER
12	126591703	MT	3832	3890	PALMER
13	113563183	MT	8809	9725	PALMER
14	1587737	MT	411	933	PALMER
14	1587737	MT	5036	6405	PALMER
14	1587737	MT	5036	9725	PALMER
14	1587737	MT	8817	9725	PALMER
14	26681926	MT	5005	6029	PALMER
15	192370	MT	411	935	PALMER
15	192370	MT	5036	6405	PALMER
15	98749	MT	411	938	PALMER
15	98749	MT	5036	6405	PALMER
15	98749	MT	5036	9725	PALMER
15	98749	MT	8817	9742	PALMER
17	19141926	MT	8114	8317	PALMER
21	20074373	MT	5136	5244	PALMER
21	254562	MT	411	947	PALMER
21	254562	MT	5036	6405	PALMER
22	172102	MT	411	936	PALMER
22	172102	MT	5064	6405	PALMER
22	172102	MT	8817	9725	PALMER
22	5779773	MT	411	931	PALMER
22	5779773	MT	5036	6405	PALMER
22	5779773	MT	8809	9725	PALMER

## Sheet: NA12889
Chromosome	Position	MT	Start	End	Method
X	103498	MT	7483	7555	ANOMALY		Called by All Tools
X	4107669	MT	14990	15134	ANOMALY		Called by All Tools Except PALMER
X	7499955	MT	13213	13332	ANOMALY		True Calls by only ANOMALY and PALMER
X	89215540	MT	696	760	ANOMALY		Called by ANOMALY DINUMT and PALMER
1	33169357	MT	12476	12501	ANOMALY		Called by ANOMALY and DINUMT
1	54658	MT	3334	9178	ANOMALY		True calls by DINUMT/Wei et al
2	102673286	MT	4273	4310	ANOMALY		Called by ANOMALY, Wei et al. and PALMER
2	213904177	MT	14489	14523	ANOMALY		False NUMT Called by DINUMT/Wei et al
2	33815640	MT	1193	1241	ANOMALY		Called by only PALMER
5	181982909	MT	3334	9178	ANOMALY		Called by only ANOMALY
5	32452190	MT	12146	12290	ANOMALY
5	32452190	MT	14255	14400	ANOMALY
5	81135894	MT	255	16569	ANOMALY
6	43123396	MT	13461	13489	ANOMALY
11	10594525	MT	77	16569	ANOMALY
12	34082428	MT	13520	13546	ANOMALY
14	26681935	MT	5006	6028	ANOMALY
14	6785767	MT	5161	5319	ANOMALY
19	2401991	MT	15452	15480	ANOMALY
21	20074374	MT	5137	5243	ANOMALY
2	102673286	MT	4273	4312	DINUMT
2	213904176	MT	14489	14525	DINUMT
2	33815558	MT	1187	1190	DINUMT
5	32452189	MT	12178	14401	DINUMT
11	101583361	MT	7191	7342	DINUMT
2	33815640	MT	1189	1242	Wei et al
5	32452190	MT	12137	14253	Wei et al
5	81136971	MT	651	15923	Wei et al
11	101583362	MT	7186	7341	Wei et al
X	103498	MT	7483	7555	PALMER
X	154208288	MT	5922	5987	PALMER
X	89215536	MT	687	766	PALMER
1	54656	MT	3334	9178	PALMER
2	102673285	MT	4273	4310	PALMER
2	213904177	MT	14489	14523	PALMER
2	33815635	MT	1190	1242	PALMER
3	149522173	MT	5922	5987	PALMER
5	81137249	MT	248	16333	PALMER
7	65564407	MT	20	599	PALMER
7	65564407	MT	3480	4382	PALMER
7	65564407	MT	582	2881	PALMER
7	65585176	MT	20	599	PALMER
7	65585176	MT	3480	4382	PALMER
7	65585176	MT	582	2881	PALMER
8	47015801	MT	20	599	PALMER
8	47027142	MT	20	599	PALMER
8	47027142	MT	3480	4382	PALMER
8	47027142	MT	581	2881	PALMER
8	47161753	MT	20	599	PALMER
8	47161753	MT	583	2881	PALMER
8	47231556	MT	20	599	PALMER
8	47231556	MT	3480	4382	PALMER
8	47231556	MT	581	2881	PALMER
8	47240291	MT	20	599	PALMER
8	47240291	MT	3480	4382	PALMER
8	47240291	MT	583	2881	PALMER
8	47257097	MT	20	599	PALMER
8	47257097	MT	3480	4382	PALMER
8	47257097	MT	581	2881	PALMER
8	93000058	MT	20	599	PALMER
8	93000058	MT	3480	4382	PALMER
8	93000058	MT	583	2881	PALMER
10	43050099	MT	3174	3314	PALMER
11	10594794	MT	76	16521	PALMER
11	56489285	MT	5922	5987	PALMER
12	126591704	MT	3839	3893	PALMER
13	5358307	MT	411	936	PALMER
13	5358307	MT	5036	6405	PALMER
13	5358307	MT	5036	9742	PALMER
13	5358307	MT	8809	9742	PALMER
14	1587737	MT	411	938	PALMER
14	1587737	MT	5036	6405	PALMER
14	1587737	MT	8817	9725	PALMER
14	26681926	MT	5006	6029	PALMER
14	6785768	MT	5160	5319	PALMER
15	57753939	MT	5922	5987	PALMER
17	19050720	MT	8114	8299	PALMER
21	20074357	MT	5136	5246	PALMER
22	4114948	MT	411	936	PALMER
22	4114948	MT	5036	6405	PALMER
22	4114948	MT	5036	9725	PALMER
22	4114948	MT	8817	9725	PALMER
22	5779773	MT	8809	9725	PALMER

## Sheet: NA12890
Chromosome	Position	MT	Start	End	Method
1	179002230	MT	12165	12243	ANOMALY		Called by All Tools
1	54658	MT	3334	9178	ANOMALY		Called by All Tools Except PALMER
4	86024228	MT	10446	10610	ANOMALY		True Calls by only ANOMALY and PALMER
5	181982909	MT	3334	9175	ANOMALY		Called by ANOMALY DINUMT and PALMER
5	32452190	MT	12162	12273	ANOMALY		Called by ANOMALY and DINUMT
5	32452190	MT	14255	14401	ANOMALY		True calls by DINUMT/Wei et al
5	81135855	MT	233	16569	ANOMALY		Called by ANOMALY, Wei et al. and PALMER
6	43123396	MT	13461	13489	ANOMALY		False NUMT Called by DINUMT/Wei et al
8	62526915	MT	6512	7976	ANOMALY		Called by only PALMER
11	100154268	MT	10922	10980	ANOMALY		Called by only ANOMALY
11	10594540	MT	71	16569	ANOMALY
11	50039357	MT	15518	16051	ANOMALY
11	77434997	MT	13070	13102	ANOMALY
13	12614884	MT	5160	5319	ANOMALY
14	6785767	MT	5161	5316	ANOMALY
21	20074374	MT	5137	5240	ANOMALY
4	86024225	MT	10446	10456	DINUMT
5	32452189	MT	12221	14401	DINUMT
8	62526915	MT	6675	7977	DINUMT
11	100154268	MT	10922	10935	DINUMT
11	50039356	MT	15717	15757	DINUMT
11	77434996	MT	13065	13073	DINUMT
21	20074291	MT	5136	5158	DINUMT
4	86024228	MT	10446	10456	Wei et al
5	32452190	MT	12137	14253	Wei et al
5	81136529	MT	138	539	Wei et al
8	62526924	MT	6506	7976	Wei et al
11	100154282	MT	10921	10980	Wei et al
11	10594423	MT	62	16569	Wei et al
11	50039357	MT	15511	16053	Wei et al
21	20074375	MT	5135	5243	Wei et al
1	54657	MT	3334	9178	PALMER
2	3613	MT	8817	9725	PALMER
2	3613	MT	20	189	PALMER
2	3613	MT	411	931	PALMER
2	3613	MT	5036	6405	PALMER
2	3613	MT	5036	9725	PALMER
2	92202613	MT	3171	3310	PALMER
4	102507033	MT	8114	8299	PALMER
4	49260352	MT	411	939	PALMER
4	49260352	MT	5033	6405	PALMER
4	49260352	MT	8817	9564	PALMER
4	49260352	MT	9569	9742	PALMER
4	49260352	MT	411	939	PALMER
4	49260352	MT	5033	6405	PALMER
4	49260352	MT	5033	9725	PALMER
4	49260352	MT	8817	9742	PALMER
4	49262733	MT	8893	9564	PALMER
4	49262733	MT	9569	9742	PALMER
5	81137246	MT	232	16333	PALMER
7	58877147	MT	3174	3320	PALMER
8	112192352	MT	4504	6617	PALMER
8	62526916	MT	6507	7976	PALMER
9	3652	MT	5648	5843	PALMER
9	76856179	MT	8907	9725	PALMER
11	10594812	MT	70	16515	PALMER
11	49865472	MT	2804	3314	PALMER
11	77434996	MT	13065	13073	PALMER
12	126591704	MT	3837	3889	PALMER
12	31077568	MT	5559	5841	PALMER
15	98749	MT	411	931	PALMER
15	98749	MT	5036	6405	PALMER
15	98749	MT	5036	9725	PALMER
15	98749	MT	8817	9742	PALMER
17	19141931	MT	8114	8299	PALMER
21	20074375	MT	5136	5243	PALMER
22	5779773	MT	411	940	PALMER
22	5779773	MT	5025	6405	PALMER
22	5779773	MT	5025	9742	PALMER
22	5779773	MT	8809	9725	PALMER
22	5779773	MT	8809	9742	PALMER
22	9877854	MT	411	936	PALMER
22	9877854	MT	5034	6402	PALMER
22	9877854	MT	5034	6402	PALMER
22	9877854	MT	5034	9725	PALMER
22	9877854	MT	5034	9725	PALMER
22	9877854	MT	8817	9725	PALMER
22	9877854	MT	8817	9725	PALMER

## Sheet: NA12891
Chromosome	Position	MT	Start	End	Method
X	103498	MT	7483	7555	ANOMALY		Called by All Tools
X	4107669	MT	14990	15134	ANOMALY		Called by All Tools Except PALMER
X	89215540	MT	696	760	ANOMALY		True Calls by only ANOMALY and PALMER
1	179002230	MT	12165	12243	ANOMALY		Called by ANOMALY DINUMT and PALMER
1	54658	MT	3334	9174	ANOMALY		Called by ANOMALY and DINUMT
2	213904177	MT	14489	14523	ANOMALY		True calls by DINUMT/Wei et al
2	225783683	MT	16493	16530	ANOMALY		Called by ANOMALY, Wei et al. and PALMER
2	33815640	MT	1193	1241	ANOMALY		False NUMT Called by DINUMT/Wei et al
5	181982909	MT	3334	9175	ANOMALY		Called by only PALMER
5	32452190	MT	12157	12290	ANOMALY		Called by only ANOMALY
5	32452190	MT	14255	14400	ANOMALY
5	81135928	MT	237	16569	ANOMALY
7	456166	MT	4719	4750	ANOMALY
10	109466801	MT	10895	10942	ANOMALY
11	10594588	MT	88	16569	ANOMALY
11	50039357	MT	15518	16051	ANOMALY
13	3053198	MT	463	495	ANOMALY
14	20145187	MT	5203	5243	ANOMALY
14	26681935	MT	5006	6028	ANOMALY
17	23180315	MT	4385	4423	ANOMALY
21	20074374	MT	5137	5243	ANOMALY
21	9241815	MT	11781	12650	ANOMALY
X	89215537	MT	696	737	DINUMT
2	213904176	MT	14489	14525	DINUMT
2	33815639	MT	1187	1194	DINUMT
5	32452189	MT	12163	14338	DINUMT
10	109466667	MT	10891	10913	DINUMT
11	50039359	MT	15512	15717	DINUMT
14	26681934	MT	5056	6023	DINUMT
17	23180315	MT	4385	4424	DINUMT
2	33815640	MT	1189	1242	Wei et al
5	32452190	MT	12137	14253	Wei et al
5	81136522	MT	204	16569	Wei et al
10	109466801	MT	10893	10943	Wei et al
11	50039357	MT	15511	16053	Wei et al
21	20074375	MT	5135	5243	Wei et al
X	89215538	MT	695	766	Wei et al
X	100741	MT	7476	7556	PALMER
X	103499	MT	7483	7556	PALMER
X	154208280	MT	5920	5987	PALMER
X	89215538	MT	696	766	PALMER
1	54656	MT	3334	9178	PALMER
2	172999350	MT	5922	5987	PALMER
2	33815641	MT	1190	1241	PALMER
2	3618	MT	411	931	PALMER
2	3618	MT	5029	6405	PALMER
2	3618	MT	5029	9725	PALMER
2	3618	MT	8817	9725	PALMER
2	213904177	MT	14489	14523	PALMER
3	149522173	MT	5922	5987	PALMER
4	49260352	MT	411	933	PALMER
4	49260352	MT	5036	6402	PALMER
4	49260352	MT	8817	9564	PALMER
4	49260352	MT	9569	9761	PALMER
4	49262733	MT	8893	9725	PALMER
5	81137232	MT	236	16341	PALMER
8	47231556	MT	583	2881	PALMER
11	10594812	MT	87	16517	PALMER
11	56489285	MT	5920	5987	PALMER
11	71092372	MT	5036	9725	PALMER
12	126591704	MT	3840	3901	PALMER
14	20145187	MT	5201	5243	PALMER
14	26681926	MT	5005	6032	PALMER
15	57753939	MT	5920	5987	PALMER
16	35634375	MT	5036	9725	PALMER
17	19141931	MT	8114	8299	PALMER
17	23180316	MT	4383	4426	PALMER
17	74036848	MT	3167	3248	PALMER
21	20074365	MT	5136	5243	PALMER
21	224009	MT	8873	9725	PALMER
21	254597	MT	5036	6405	PALMER

## Sheet: NA12892
Chromosome	Position	MT	Start	End	Method
X	103498	MT	7483	7555	ANOMALY		Called by All Tools
1	54658	MT	3334	9174	ANOMALY		Called by All Tools Except PALMER
2	33815640	MT	1193	1241	ANOMALY		True Calls by only ANOMALY and PALMER
5	181982909	MT	3334	9178	ANOMALY		Called by ANOMALY DINUMT and PALMER
5	32452190	MT	12146	12290	ANOMALY		Called by ANOMALY and DINUMT
5	32452190	MT	14255	14400	ANOMALY		True calls by DINUMT/Wei et al
5	81135906	MT	243	16569	ANOMALY		Called by ANOMALY, Wei et al. and PALMER
6	172065839	MT	3334	9178	ANOMALY		False NUMT Called by DINUMT/Wei et al
6	43123396	MT	13461	13489	ANOMALY		Called by only PALMER
11	10594557	MT	74	16569	ANOMALY		Called by only ANOMALY
11	117646067	MT	4812	4872	ANOMALY
11	37739761	MT	4915	4943	ANOMALY
11	77434997	MT	13070	13102	ANOMALY
13	12614886	MT	5160	5319	ANOMALY
13	84548752	MT	771	801	ANOMALY
14	26681935	MT	5006	6028	ANOMALY
14	6785767	MT	5161	5319	ANOMALY
21	20074374	MT	5146	5243	ANOMALY
2	33815639	MT	1190	1202	DINUMT
5	32452190	MT	12143	14371	DINUMT
11	117646067	MT	4811	4875	DINUMT
11	77434996	MT	13065	13068	DINUMT
14	26681934	MT	5158	6019	DINUMT
2	33815640	MT	1189	1242	Wei et al
5	32452190	MT	12137	14253	Wei et al
5	81136765	MT	174	16569	Wei et al
11	10594470	MT	261	16569	Wei et al
11	117646067	MT	4810	4874	Wei et al
21	20074375	MT	5135	5243	Wei et al
X	103498	MT	7483	7555	PALMER
1	54655	MT	3334	9179	PALMER
2	33815641	MT	1193	1242	PALMER
5	180103355	MT	781	1041	PALMER
5	81137246	MT	242	16334	PALMER
6	172065831	MT	3334	9178	PALMER
7	58877147	MT	3174	3320	PALMER
11	10594806	MT	73	16518	PALMER
11	117646067	MT	4812	4873	PALMER
12	126591704	MT	3832	3889	PALMER
13	84548753	MT	771	802	PALMER
14	26681920	MT	5006	6032	PALMER
14	6785768	MT	5160	5319	PALMER
15	192371	MT	5036	6405	PALMER
17	19141926	MT	8114	8299	PALMER
21	121917	MT	8817	9725	PALMER
21	20074372	MT	5133	5243	PALMER
21	254596	MT	5036	6410	PALMER
22	5779773	MT	8809	9725	PALMER
