# Supplementary material for: ANOMALY: a Snakemake pipeline for identifying NuMTs from long-read sequencing data
Source: NAR Genom Bioinform. 2026 Feb 4;8(1):lqag014. doi: 10.1093/nargab/lqag014 (PMC12869244; doi:10.1093/nargab/lqag014)
Supplement: lqag014_Supplemental_Files [file lqag014_supplemental_files.zip › Supplementary Table 2.xlsx]

## Sheet: Ground Truth
Chromosome	Position	MT	Start	End	Length	Type	Sample
X	44316468	MT	129	16137	561	Control	numt_control_sample_5
2	119712459	MT	37	16500	106	Control	numt_control_sample_5
5	134323993	MT	427	16117	879	Control	numt_control_sample_5
17	57304046	MT	125	16419	275	Control	numt_control_sample_5
18	6193249	MT	254	16301	522	Control	numt_control_sample_5
22	29649346	MT	161	16077	653	Control	numt_control_sample_5
2	108283320	MT	8566	13369	4803	Without Control	numt_mixed_sample_3
4	123885413	MT	8272	15143	6871	Without Control	numt_mixed_sample_3
7	87218696	MT	4885	14978	10093	Without Control	numt_mixed_sample_3
10	52745577	MT	2390	8631	6241	Without Control	numt_mixed_sample_3
11	71350470	MT	3820	9477	5657	Without Control	numt_mixed_sample_3
14	14831572	MT	1682	4209	2527	Without Control	numt_mixed_sample_3
17	84014025	MT	12777	14991	2214	Without Control	numt_mixed_sample_3
20	45978398	MT	161	16116	614	Control	numt_mixed_sample_3
21	12563765	MT	141	2801	2660	Without Control	numt_mixed_sample_3
22	36340357	MT	568	16274	863	Control	numt_mixed_sample_3
X	114189003	MT	1	2111	2110	Without Control	random_1000bp_1
1	50714131	MT	12101	16492	4391	Without Control	random_1000bp_1
2	34533162	MT	6135	16089	9954	Without Control	random_1000bp_1
3	160766689	MT	2006	5286	3280	Without Control	random_1000bp_1
4	29439505	MT	3248	15662	12414	Without Control	random_1000bp_1
5	32338360	MT	4075	14978	10903	Without Control	random_1000bp_1
6	49250243	MT	2148	12310	10162	Without Control	random_1000bp_1
7	118679124	MT	10356	13160	2804	Without Control	random_1000bp_1
8	137906766	MT	1941	14140	12199	Without Control	random_1000bp_1
9	104925948	MT	49	16514	16465	Without Control	random_1000bp_1
10	108880261	MT	1100	6062	4962	Without Control	random_1000bp_1
11	49861825	MT	1	16089	16088	Without Control	random_1000bp_1
12	6247151	MT	5171	13269	8098	Without Control	random_1000bp_1
13	72566363	MT	1593	7989	6396	Without Control	random_1000bp_1
14	40884938	MT	13819	15015	1196	Without Control	random_1000bp_1
15	77390526	MT	755	6169	5414	Without Control	random_1000bp_1
16	25787605	MT	6427	8109	1682	Without Control	random_1000bp_1
17	22521366	MT	1	16569	16569	Without Control	random_1000bp_1
18	11681964	MT	632	3147	2515	Without Control	random_1000bp_1
19	32966772	MT	9932	12290	2358	Without Control	random_1000bp_1
20	61863834	MT	9491	12929	3438	Without Control	random_1000bp_1
21	28531526	MT	1	16569	16569	Without Control	random_1000bp_1
22	50401716	MT	13056	14429	1373	Without Control	random_1000bp_1
1	61649660	MT	5960	6000	40	Without Control	random_30bp_2
2	33667411	MT	14864	14899	35	Without Control	random_30bp_2
3	178123628	MT	14959	14991	32	Without Control	random_30bp_2
4	86138984	MT	6149	6182	33	Without Control	random_30bp_2
5	66884349	MT	11726	11759	33	Without Control	random_30bp_2
6	17748404	MT	3761	3800	39	Without Control	random_30bp_2
8	62102863	MT	8478	8509	31	Without Control	random_30bp_2
9	129766	MT	6226	6258	32	Without Control	random_30bp_2
10	58133497	MT	4924	4955	31	Without Control	random_30bp_2
11	90789153	MT	4959	4996	37	Without Control	random_30bp_2
12	6247176	MT	12158	12192	34	Without Control	random_30bp_2
13	71590069	MT	4990	5029	39	Without Control	random_30bp_2
14	97563752	MT	10332	10371	39	Without Control	random_30bp_2
16	53197269	MT	15049	15083	34	Without Control	random_30bp_2
17	48638392	MT	1594	1627	33	Without Control	random_30bp_2
18	11681871	MT	742	775	33	Without Control	random_30bp_2
19	15629850	MT	5738	5772	34	Without Control	random_30bp_2
20	21474598	MT	9492	9527	35	Without Control	random_30bp_2
21	21708297	MT	5714	5748	34	Without Control	random_30bp_2
22	45859219	MT	7870	7906	36	Without Control	random_30bp_2
1	61649660	MT	5960	6002	42	Without Control	random_40_45bp_1
2	107736826	MT	8808	8852	44	Without Control	random_40_45bp_1
3	56113192	MT	11222	11266	44	Without Control	random_40_45bp_1
4	29439624	MT	12836	12878	42	Without Control	random_40_45bp_1
5	137311746	MT	46	89	43	Without Control	random_40_45bp_1
6	17748221	MT	3761	3804	43	Without Control	random_40_45bp_1
8	62102863	MT	8467	8508	41	Without Control	random_40_45bp_1
9	129693	MT	6226	6270	44	Without Control	random_40_45bp_1
10	78769259	MT	6800	6843	43	Without Control	random_40_45bp_1
11	49861921	MT	16295	16335	40	Without Control	random_40_45bp_1
12	92704707	MT	11675	11720	45	Without Control	random_40_45bp_1
13	32707645	MT	9295	9338	43	Without Control	random_40_45bp_1
14	97563752	MT	10332	10374	42	Without Control	random_40_45bp_1
16	53197269	MT	15049	15089	40	Without Control	random_40_45bp_1
17	48638497	MT	1594	1638	44	Without Control	random_40_45bp_1
20	19873925	MT	8087	8127	40	Without Control	random_40_45bp_1
21	21708297	MT	5714	5755	41	Without Control	random_40_45bp_1

## Sheet: Combinations
SV Supporting Reads	BLAST E-Value	NUMT Coverage	NUMT Supporting Reads	Combination
2	0.001	50	3	combination_1
2	0.001	50	5	combination_2
2	0.001	50	7	combination_3
2	0.001	50	9	combination_4
2	0.001	70	3	combination_5
2	0.001	70	5	combination_6
2	0.001	70	7	combination_7
2	0.001	70	9	combination_8
2	0.001	90	3	combination_9
2	0.001	90	5	combination_10
2	0.001	90	7	combination_11
2	0.001	90	9	combination_12
2	0.001	100	3	combination_13
2	0.001	100	5	combination_14
2	0.001	100	7	combination_15
2	0.001	100	9	combination_16
2	1e-05	50	3	combination_17
2	1e-05	50	5	combination_18
2	1e-05	50	7	combination_19
2	1e-05	50	9	combination_20
2	1e-05	70	3	combination_21
2	1e-05	70	5	combination_22
2	1e-05	70	7	combination_23
2	1e-05	70	9	combination_24
2	1e-05	90	3	combination_25
2	1e-05	90	5	combination_26
2	1e-05	90	7	combination_27
2	1e-05	90	9	combination_28
2	1e-05	100	3	combination_29
2	1e-05	100	5	combination_30
2	1e-05	100	7	combination_31
2	1e-05	100	9	combination_32
2	1e-07	50	3	combination_33
2	1e-07	50	5	combination_34
2	1e-07	50	7	combination_35
2	1e-07	50	9	combination_36
2	1e-07	70	3	combination_37
2	1e-07	70	5	combination_38
2	1e-07	70	7	combination_39
2	1e-07	70	9	combination_40
2	1e-07	90	3	combination_41
2	1e-07	90	5	combination_42
2	1e-07	90	7	combination_43
2	1e-07	90	9	combination_44
2	1e-07	100	3	combination_45
2	1e-07	100	5	combination_46
2	1e-07	100	7	combination_47
2	1e-07	100	9	combination_48
2	1e-09	50	3	combination_49
2	1e-09	50	5	combination_50
2	1e-09	50	7	combination_51
2	1e-09	50	9	combination_52
2	1e-09	70	3	combination_53
2	1e-09	70	5	combination_54
2	1e-09	70	7	combination_55
2	1e-09	70	9	combination_56
2	1e-09	90	3	combination_57
2	1e-09	90	5	combination_58
2	1e-09	90	7	combination_59
2	1e-09	90	9	combination_60
2	1e-09	100	3	combination_61
2	1e-09	100	5	combination_62
2	1e-09	100	7	combination_63
2	1e-09	100	9	combination_64
4	0.001	50	3	combination_65
4	0.001	50	5	combination_66
4	0.001	50	7	combination_67
4	0.001	50	9	combination_68
4	0.001	70	3	combination_69
4	0.001	70	5	combination_70
4	0.001	70	7	combination_71
4	0.001	70	9	combination_72
4	0.001	90	3	combination_73
4	0.001	90	5	combination_74
4	0.001	90	7	combination_75
4	0.001	90	9	combination_76
4	0.001	100	3	combination_77
4	0.001	100	5	combination_78
4	0.001	100	7	combination_79
4	0.001	100	9	combination_80
4	1e-05	50	3	combination_81
4	1e-05	50	5	combination_82
4	1e-05	50	7	combination_83
4	1e-05	50	9	combination_84
4	1e-05	70	3	combination_85
4	1e-05	70	5	combination_86
4	1e-05	70	7	combination_87
4	1e-05	70	9	combination_88
4	1e-05	90	3	combination_89
4	1e-05	90	5	combination_90
4	1e-05	90	7	combination_91
4	1e-05	90	9	combination_92
4	1e-05	100	3	combination_93
4	1e-05	100	5	combination_94
4	1e-05	100	7	combination_95
4	1e-05	100	9	combination_96
4	1e-07	50	3	combination_97
4	1e-07	50	5	combination_98
4	1e-07	50	7	combination_99
4	1e-07	50	9	combination_100
4	1e-07	70	3	combination_101
4	1e-07	70	5	combination_102
4	1e-07	70	7	combination_103
4	1e-07	70	9	combination_104
4	1e-07	90	3	combination_105
4	1e-07	90	5	combination_106
4	1e-07	90	7	combination_107
4	1e-07	90	9	combination_108
4	1e-07	100	3	combination_109
4	1e-07	100	5	combination_110
4	1e-07	100	7	combination_111
4	1e-07	100	9	combination_112
4	1e-09	50	3	combination_113
4	1e-09	50	5	combination_114
4	1e-09	50	7	combination_115
4	1e-09	50	9	combination_116
4	1e-09	70	3	combination_117
4	1e-09	70	5	combination_118
4	1e-09	70	7	combination_119
4	1e-09	70	9	combination_120
4	1e-09	90	3	combination_121
4	1e-09	90	5	combination_122
4	1e-09	90	7	combination_123
4	1e-09	90	9	combination_124
4	1e-09	100	3	combination_125
4	1e-09	100	5	combination_126
4	1e-09	100	7	combination_127
4	1e-09	100	9	combination_128
6	0.001	50	3	combination_129
6	0.001	50	5	combination_130
6	0.001	50	7	combination_131
6	0.001	50	9	combination_132
6	0.001	70	3	combination_133
6	0.001	70	5	combination_134
6	0.001	70	7	combination_135
6	0.001	70	9	combination_136
6	0.001	90	3	combination_137
6	0.001	90	5	combination_138
6	0.001	90	7	combination_139
6	0.001	90	9	combination_140
6	0.001	100	3	combination_141
6	0.001	100	5	combination_142
6	0.001	100	7	combination_143
6	0.001	100	9	combination_144
6	1e-05	50	3	combination_145
6	1e-05	50	5	combination_146
6	1e-05	50	7	combination_147
6	1e-05	50	9	combination_148
6	1e-05	70	3	combination_149
6	1e-05	70	5	combination_150
6	1e-05	70	7	combination_151
6	1e-05	70	9	combination_152
6	1e-05	90	3	combination_153
6	1e-05	90	5	combination_154
6	1e-05	90	7	combination_155
6	1e-05	90	9	combination_156
6	1e-05	100	3	combination_157
6	1e-05	100	5	combination_158
6	1e-05	100	7	combination_159
6	1e-05	100	9	combination_160
6	1e-07	50	3	combination_161
6	1e-07	50	5	combination_162
6	1e-07	50	7	combination_163
6	1e-07	50	9	combination_164
6	1e-07	70	3	combination_165
6	1e-07	70	5	combination_166
6	1e-07	70	7	combination_167
6	1e-07	70	9	combination_168
6	1e-07	90	3	combination_169
6	1e-07	90	5	combination_170
6	1e-07	90	7	combination_171
6	1e-07	90	9	combination_172
6	1e-07	100	3	combination_173
6	1e-07	100	5	combination_174
6	1e-07	100	7	combination_175
6	1e-07	100	9	combination_176
6	1e-09	50	3	combination_177
6	1e-09	50	5	combination_178
6	1e-09	50	7	combination_179
6	1e-09	50	9	combination_180
6	1e-09	70	3	combination_181
6	1e-09	70	5	combination_182
6	1e-09	70	7	combination_183
6	1e-09	70	9	combination_184
6	1e-09	90	3	combination_185
6	1e-09	90	5	combination_186
6	1e-09	90	7	combination_187
6	1e-09	90	9	combination_188
6	1e-09	100	3	combination_189
6	1e-09	100	5	combination_190
6	1e-09	100	7	combination_191
6	1e-09	100	9	combination_192
8	0.001	50	3	combination_193
8	0.001	50	5	combination_194
8	0.001	50	7	combination_195
8	0.001	50	9	combination_196
8	0.001	70	3	combination_197
8	0.001	70	5	combination_198
8	0.001	70	7	combination_199
8	0.001	70	9	combination_200
8	0.001	90	3	combination_201
8	0.001	90	5	combination_202
8	0.001	90	7	combination_203
8	0.001	90	9	combination_204
8	0.001	100	3	combination_205
8	0.001	100	5	combination_206
8	0.001	100	7	combination_207
8	0.001	100	9	combination_208
8	1e-05	50	3	combination_209
8	1e-05	50	5	combination_210
8	1e-05	50	7	combination_211
8	1e-05	50	9	combination_212
8	1e-05	70	3	combination_213
8	1e-05	70	5	combination_214
8	1e-05	70	7	combination_215
8	1e-05	70	9	combination_216
8	1e-05	90	3	combination_217
8	1e-05	90	5	combination_218
8	1e-05	90	7	combination_219
8	1e-05	90	9	combination_220
8	1e-05	100	3	combination_221
8	1e-05	100	5	combination_222
8	1e-05	100	7	combination_223
8	1e-05	100	9	combination_224
8	1e-07	50	3	combination_225
8	1e-07	50	5	combination_226
8	1e-07	50	7	combination_227
8	1e-07	50	9	combination_228
8	1e-07	70	3	combination_229
8	1e-07	70	5	combination_230
8	1e-07	70	7	combination_231
8	1e-07	70	9	combination_232
8	1e-07	90	3	combination_233
8	1e-07	90	5	combination_234
8	1e-07	90	7	combination_235
8	1e-07	90	9	combination_236
8	1e-07	100	3	combination_237
8	1e-07	100	5	combination_238
8	1e-07	100	7	combination_239
8	1e-07	100	9	combination_240
8	1e-09	50	3	combination_241
8	1e-09	50	5	combination_242
8	1e-09	50	7	combination_243
8	1e-09	50	9	combination_244
8	1e-09	70	3	combination_245
8	1e-09	70	5	combination_246
8	1e-09	70	7	combination_247
8	1e-09	70	9	combination_248
8	1e-09	90	3	combination_249
8	1e-09	90	5	combination_250
8	1e-09	90	7	combination_251
8	1e-09	90	9	combination_252
8	1e-09	100	3	combination_253
8	1e-09	100	5	combination_254
8	1e-09	100	7	combination_255
8	1e-09	100	9	combination_256

## Sheet: Per Sample Classification
Sample	True Positive	False Positive	False Negative	Group
numt_control_sample_5	6	1	0	Combination_1
numt_mixed_sample_3	10	3	0	Combination_1
random_1000bp_1	23	7	0	Combination_1
random_30bp_2	20	5	0	Combination_1
random_40_45bp_1	17	4	0	Combination_1
numt_control_sample_5	6	1	0	Combination_2
numt_mixed_sample_3	10	3	0	Combination_2
random_1000bp_1	23	3	0	Combination_2
random_30bp_2	20	5	0	Combination_2
random_40_45bp_1	17	4	0	Combination_2
numt_control_sample_5	6	1	0	Combination_3
numt_mixed_sample_3	10	3	0	Combination_3
random_1000bp_1	23	3	0	Combination_3
random_30bp_2	20	5	0	Combination_3
random_40_45bp_1	17	4	0	Combination_3
numt_control_sample_5	6	1	0	Combination_4
numt_mixed_sample_3	10	3	0	Combination_4
random_1000bp_1	23	3	0	Combination_4
random_30bp_2	20	5	0	Combination_4
random_40_45bp_1	17	4	0	Combination_4
numt_control_sample_5	6	0	0	Combination_5
numt_mixed_sample_3	10	1	0	Combination_5
random_1000bp_1	23	7	0	Combination_5
random_30bp_2	20	4	0	Combination_5
random_40_45bp_1	17	2	0	Combination_5
numt_control_sample_5	6	0	0	Combination_6
numt_mixed_sample_3	10	1	0	Combination_6
random_1000bp_1	23	3	0	Combination_6
random_30bp_2	20	4	0	Combination_6
random_40_45bp_1	17	2	0	Combination_6
numt_control_sample_5	6	0	0	Combination_7
numt_mixed_sample_3	10	1	0	Combination_7
random_1000bp_1	23	3	0	Combination_7
random_30bp_2	20	4	0	Combination_7
random_40_45bp_1	17	2	0	Combination_7
numt_control_sample_5	6	0	0	Combination_8
numt_mixed_sample_3	10	1	0	Combination_8
random_1000bp_1	23	3	0	Combination_8
random_30bp_2	20	4	0	Combination_8
random_40_45bp_1	17	2	0	Combination_8
numt_control_sample_5	6	0	0	Combination_9
numt_mixed_sample_3	10	0	0	Combination_9
random_1000bp_1	23	5	0	Combination_9
random_30bp_2	17	0	3	Combination_9
random_40_45bp_1	13	0	4	Combination_9
numt_control_sample_5	6	0	0	Combination_10
numt_mixed_sample_3	10	0	0	Combination_10
random_1000bp_1	23	1	0	Combination_10
random_30bp_2	17	0	3	Combination_10
random_40_45bp_1	13	0	4	Combination_10
numt_control_sample_5	6	0	0	Combination_11
numt_mixed_sample_3	10	0	0	Combination_11
random_1000bp_1	23	1	0	Combination_11
random_30bp_2	17	0	3	Combination_11
random_40_45bp_1	13	0	4	Combination_11
numt_control_sample_5	6	0	0	Combination_12
numt_mixed_sample_3	10	0	0	Combination_12
random_1000bp_1	23	1	0	Combination_12
random_30bp_2	17	0	3	Combination_12
random_40_45bp_1	13	0	4	Combination_12
numt_control_sample_5	6	0	0	Combination_13
numt_mixed_sample_3	10	0	0	Combination_13
random_1000bp_1	23	4	0	Combination_13
random_30bp_2	11	0	9	Combination_13
random_40_45bp_1	8	0	9	Combination_13
numt_control_sample_5	6	0	0	Combination_14
numt_mixed_sample_3	10	0	0	Combination_14
random_1000bp_1	23	0	0	Combination_14
random_30bp_2	11	0	9	Combination_14
random_40_45bp_1	8	0	9	Combination_14
numt_control_sample_5	6	0	0	Combination_15
numt_mixed_sample_3	10	0	0	Combination_15
random_1000bp_1	23	0	0	Combination_15
random_30bp_2	11	0	9	Combination_15
random_40_45bp_1	8	0	9	Combination_15
numt_control_sample_5	6	0	0	Combination_16
numt_mixed_sample_3	10	0	0	Combination_16
random_1000bp_1	23	0	0	Combination_16
random_30bp_2	11	0	9	Combination_16
random_40_45bp_1	8	0	9	Combination_16
numt_control_sample_5	6	0	0	Combination_17
numt_mixed_sample_3	10	0	0	Combination_17
random_1000bp_1	23	4	0	Combination_17
random_30bp_2	18	0	2	Combination_17
random_40_45bp_1	16	0	1	Combination_17
numt_control_sample_5	6	0	0	Combination_18
numt_mixed_sample_3	10	0	0	Combination_18
random_1000bp_1	23	0	0	Combination_18
random_30bp_2	18	0	2	Combination_18
random_40_45bp_1	16	0	1	Combination_18
numt_control_sample_5	6	0	0	Combination_19
numt_mixed_sample_3	10	0	0	Combination_19
random_1000bp_1	23	0	0	Combination_19
random_30bp_2	18	0	2	Combination_19
random_40_45bp_1	16	0	1	Combination_19
numt_control_sample_5	6	0	0	Combination_20
numt_mixed_sample_3	10	0	0	Combination_20
random_1000bp_1	23	0	0	Combination_20
random_30bp_2	18	0	2	Combination_20
random_40_45bp_1	16	0	1	Combination_20
numt_control_sample_5	6	0	0	Combination_21
numt_mixed_sample_3	10	0	0	Combination_21
random_1000bp_1	23	4	0	Combination_21
random_30bp_2	18	0	2	Combination_21
random_40_45bp_1	16	0	1	Combination_21
numt_control_sample_5	6	0	0	Combination_22
numt_mixed_sample_3	10	0	0	Combination_22
random_1000bp_1	23	0	0	Combination_22
random_30bp_2	18	0	2	Combination_22
random_40_45bp_1	16	0	1	Combination_22
numt_control_sample_5	6	0	0	Combination_23
numt_mixed_sample_3	10	0	0	Combination_23
random_1000bp_1	23	0	0	Combination_23
random_30bp_2	18	0	2	Combination_23
random_40_45bp_1	16	0	1	Combination_23
numt_control_sample_5	6	0	0	Combination_24
numt_mixed_sample_3	10	0	0	Combination_24
random_1000bp_1	23	0	0	Combination_24
random_30bp_2	18	0	2	Combination_24
random_40_45bp_1	16	0	1	Combination_24
numt_control_sample_5	6	0	0	Combination_25
numt_mixed_sample_3	10	0	0	Combination_25
random_1000bp_1	23	4	0	Combination_25
random_30bp_2	16	0	4	Combination_25
random_40_45bp_1	13	0	4	Combination_25
numt_control_sample_5	6	0	0	Combination_26
numt_mixed_sample_3	10	0	0	Combination_26
random_1000bp_1	23	0	0	Combination_26
random_30bp_2	16	0	4	Combination_26
random_40_45bp_1	13	0	4	Combination_26
numt_control_sample_5	6	0	0	Combination_27
numt_mixed_sample_3	10	0	0	Combination_27
random_1000bp_1	23	0	0	Combination_27
random_30bp_2	16	0	4	Combination_27
random_40_45bp_1	13	0	4	Combination_27
numt_control_sample_5	6	0	0	Combination_28
numt_mixed_sample_3	10	0	0	Combination_28
random_1000bp_1	23	0	0	Combination_28
random_30bp_2	16	0	4	Combination_28
random_40_45bp_1	13	0	4	Combination_28
numt_control_sample_5	6	0	0	Combination_29
numt_mixed_sample_3	10	0	0	Combination_29
random_1000bp_1	23	4	0	Combination_29
random_30bp_2	10	0	10	Combination_29
random_40_45bp_1	8	0	9	Combination_29
numt_control_sample_5	6	0	0	Combination_30
numt_mixed_sample_3	10	0	0	Combination_30
random_1000bp_1	23	0	0	Combination_30
random_30bp_2	10	0	10	Combination_30
random_40_45bp_1	8	0	9	Combination_30
numt_control_sample_5	6	0	0	Combination_31
numt_mixed_sample_3	10	0	0	Combination_31
random_1000bp_1	23	0	0	Combination_31
random_30bp_2	10	0	10	Combination_31
random_40_45bp_1	8	0	9	Combination_31
numt_control_sample_5	6	0	0	Combination_32
numt_mixed_sample_3	10	0	0	Combination_32
random_1000bp_1	23	0	0	Combination_32
random_30bp_2	10	0	10	Combination_32
random_40_45bp_1	8	0	9	Combination_32
numt_control_sample_5	6	0	0	Combination_33
numt_mixed_sample_3	10	0	0	Combination_33
random_1000bp_1	23	4	0	Combination_33
random_30bp_2	16	0	4	Combination_33
random_40_45bp_1	14	0	3	Combination_33
numt_control_sample_5	6	0	0	Combination_34
numt_mixed_sample_3	10	0	0	Combination_34
random_1000bp_1	23	0	0	Combination_34
random_30bp_2	16	0	4	Combination_34
random_40_45bp_1	14	0	3	Combination_34
numt_control_sample_5	6	0	0	Combination_35
numt_mixed_sample_3	10	0	0	Combination_35
random_1000bp_1	23	0	0	Combination_35
random_30bp_2	16	0	4	Combination_35
random_40_45bp_1	14	0	3	Combination_35
numt_control_sample_5	6	0	0	Combination_36
numt_mixed_sample_3	10	0	0	Combination_36
random_1000bp_1	23	0	0	Combination_36
random_30bp_2	16	0	4	Combination_36
random_40_45bp_1	14	0	3	Combination_36
numt_control_sample_5	6	0	0	Combination_37
numt_mixed_sample_3	10	0	0	Combination_37
random_1000bp_1	23	4	0	Combination_37
random_30bp_2	16	0	4	Combination_37
random_40_45bp_1	14	0	3	Combination_37
numt_control_sample_5	6	0	0	Combination_38
numt_mixed_sample_3	10	0	0	Combination_38
random_1000bp_1	23	0	0	Combination_38
random_30bp_2	16	0	4	Combination_38
random_40_45bp_1	14	0	3	Combination_38
numt_control_sample_5	6	0	0	Combination_39
numt_mixed_sample_3	10	0	0	Combination_39
random_1000bp_1	23	0	0	Combination_39
random_30bp_2	16	0	4	Combination_39
random_40_45bp_1	14	0	3	Combination_39
numt_control_sample_5	6	0	0	Combination_40
numt_mixed_sample_3	10	0	0	Combination_40
random_1000bp_1	23	0	0	Combination_40
random_30bp_2	16	0	4	Combination_40
random_40_45bp_1	14	0	3	Combination_40
numt_control_sample_5	6	0	0	Combination_41
numt_mixed_sample_3	10	0	0	Combination_41
random_1000bp_1	23	4	0	Combination_41
random_30bp_2	14	0	6	Combination_41
random_40_45bp_1	12	0	5	Combination_41
numt_control_sample_5	6	0	0	Combination_42
numt_mixed_sample_3	10	0	0	Combination_42
random_1000bp_1	23	0	0	Combination_42
random_30bp_2	14	0	6	Combination_42
random_40_45bp_1	12	0	5	Combination_42
numt_control_sample_5	6	0	0	Combination_43
numt_mixed_sample_3	10	0	0	Combination_43
random_1000bp_1	23	0	0	Combination_43
random_30bp_2	14	0	6	Combination_43
random_40_45bp_1	12	0	5	Combination_43
numt_control_sample_5	6	0	0	Combination_44
numt_mixed_sample_3	10	0	0	Combination_44
random_1000bp_1	23	0	0	Combination_44
random_30bp_2	14	0	6	Combination_44
random_40_45bp_1	12	0	5	Combination_44
numt_control_sample_5	6	0	0	Combination_45
numt_mixed_sample_3	10	0	0	Combination_45
random_1000bp_1	23	4	0	Combination_45
random_30bp_2	8	0	12	Combination_45
random_40_45bp_1	8	0	9	Combination_45
numt_control_sample_5	6	0	0	Combination_46
numt_mixed_sample_3	10	0	0	Combination_46
random_1000bp_1	23	0	0	Combination_46
random_30bp_2	8	0	12	Combination_46
random_40_45bp_1	8	0	9	Combination_46
numt_control_sample_5	6	0	0	Combination_47
numt_mixed_sample_3	10	0	0	Combination_47
random_1000bp_1	23	0	0	Combination_47
random_30bp_2	8	0	12	Combination_47
random_40_45bp_1	8	0	9	Combination_47
numt_control_sample_5	6	0	0	Combination_48
numt_mixed_sample_3	10	0	0	Combination_48
random_1000bp_1	23	0	0	Combination_48
random_30bp_2	8	0	12	Combination_48
random_40_45bp_1	8	0	9	Combination_48
numt_control_sample_5	6	0	0	Combination_49
numt_mixed_sample_3	10	0	0	Combination_49
random_1000bp_1	23	4	0	Combination_49
random_30bp_2	5	0	15	Combination_49
random_40_45bp_1	11	0	6	Combination_49
numt_control_sample_5	6	0	0	Combination_50
numt_mixed_sample_3	10	0	0	Combination_50
random_1000bp_1	23	0	0	Combination_50
random_30bp_2	5	0	15	Combination_50
random_40_45bp_1	11	0	6	Combination_50
numt_control_sample_5	6	0	0	Combination_51
numt_mixed_sample_3	10	0	0	Combination_51
random_1000bp_1	23	0	0	Combination_51
random_30bp_2	5	0	15	Combination_51
random_40_45bp_1	11	0	6	Combination_51
numt_control_sample_5	6	0	0	Combination_52
numt_mixed_sample_3	10	0	0	Combination_52
random_1000bp_1	23	0	0	Combination_52
random_30bp_2	5	0	15	Combination_52
random_40_45bp_1	11	0	6	Combination_52
numt_control_sample_5	6	0	0	Combination_53
numt_mixed_sample_3	10	0	0	Combination_53
random_1000bp_1	23	4	0	Combination_53
random_30bp_2	5	0	15	Combination_53
random_40_45bp_1	11	0	6	Combination_53
numt_control_sample_5	6	0	0	Combination_54
numt_mixed_sample_3	10	0	0	Combination_54
random_1000bp_1	23	0	0	Combination_54
random_30bp_2	5	0	15	Combination_54
random_40_45bp_1	11	0	6	Combination_54
numt_control_sample_5	6	0	0	Combination_55
numt_mixed_sample_3	10	0	0	Combination_55
random_1000bp_1	23	0	0	Combination_55
random_30bp_2	5	0	15	Combination_55
random_40_45bp_1	11	0	6	Combination_55
numt_control_sample_5	6	0	0	Combination_56
numt_mixed_sample_3	10	0	0	Combination_56
random_1000bp_1	23	0	0	Combination_56
random_30bp_2	5	0	15	Combination_56
random_40_45bp_1	11	0	6	Combination_56
numt_control_sample_5	6	0	0	Combination_57
numt_mixed_sample_3	10	0	0	Combination_57
random_1000bp_1	23	4	0	Combination_57
random_30bp_2	5	0	15	Combination_57
random_40_45bp_1	10	0	7	Combination_57
numt_control_sample_5	6	0	0	Combination_58
numt_mixed_sample_3	10	0	0	Combination_58
random_1000bp_1	23	0	0	Combination_58
random_30bp_2	5	0	15	Combination_58
random_40_45bp_1	10	0	7	Combination_58
numt_control_sample_5	6	0	0	Combination_59
numt_mixed_sample_3	10	0	0	Combination_59
random_1000bp_1	23	0	0	Combination_59
random_30bp_2	5	0	15	Combination_59
random_40_45bp_1	10	0	7	Combination_59
numt_control_sample_5	6	0	0	Combination_60
numt_mixed_sample_3	10	0	0	Combination_60
random_1000bp_1	23	0	0	Combination_60
random_30bp_2	5	0	15	Combination_60
random_40_45bp_1	10	0	7	Combination_60
numt_control_sample_5	6	0	0	Combination_61
numt_mixed_sample_3	10	0	0	Combination_61
random_1000bp_1	23	4	0	Combination_61
random_30bp_2	2	0	18	Combination_61
random_40_45bp_1	6	0	11	Combination_61
numt_control_sample_5	6	0	0	Combination_62
numt_mixed_sample_3	10	0	0	Combination_62
random_1000bp_1	23	0	0	Combination_62
random_30bp_2	2	0	18	Combination_62
random_40_45bp_1	6	0	11	Combination_62
numt_control_sample_5	6	0	0	Combination_63
numt_mixed_sample_3	10	0	0	Combination_63
random_1000bp_1	23	0	0	Combination_63
random_30bp_2	2	0	18	Combination_63
random_40_45bp_1	6	0	11	Combination_63
numt_control_sample_5	6	0	0	Combination_64
numt_mixed_sample_3	10	0	0	Combination_64
random_1000bp_1	23	0	0	Combination_64
random_30bp_2	2	0	18	Combination_64
random_40_45bp_1	6	0	11	Combination_64
numt_control_sample_5	6	0	0	Combination_65
numt_mixed_sample_3	10	0	0	Combination_65
random_1000bp_1	23	4	0	Combination_65
random_30bp_2	20	0	0	Combination_65
random_40_45bp_1	17	1	0	Combination_65
numt_control_sample_5	6	0	0	Combination_66
numt_mixed_sample_3	10	0	0	Combination_66
random_1000bp_1	23	0	0	Combination_66
random_30bp_2	20	0	0	Combination_66
random_40_45bp_1	17	1	0	Combination_66
numt_control_sample_5	6	0	0	Combination_67
numt_mixed_sample_3	10	0	0	Combination_67
random_1000bp_1	23	0	0	Combination_67
random_30bp_2	20	0	0	Combination_67
random_40_45bp_1	17	1	0	Combination_67
numt_control_sample_5	6	0	0	Combination_68
numt_mixed_sample_3	10	0	0	Combination_68
random_1000bp_1	23	0	0	Combination_68
random_30bp_2	20	0	0	Combination_68
random_40_45bp_1	17	1	0	Combination_68
numt_control_sample_5	6	0	0	Combination_69
numt_mixed_sample_3	10	0	0	Combination_69
random_1000bp_1	23	4	0	Combination_69
random_30bp_2	20	0	0	Combination_69
random_40_45bp_1	17	0	0	Combination_69
numt_control_sample_5	6	0	0	Combination_70
numt_mixed_sample_3	10	0	0	Combination_70
random_1000bp_1	23	0	0	Combination_70
random_30bp_2	20	0	0	Combination_70
random_40_45bp_1	17	0	0	Combination_70
numt_control_sample_5	6	0	0	Combination_71
numt_mixed_sample_3	10	0	0	Combination_71
random_1000bp_1	23	0	0	Combination_71
random_30bp_2	20	0	0	Combination_71
random_40_45bp_1	17	0	0	Combination_71
numt_control_sample_5	6	0	0	Combination_72
numt_mixed_sample_3	10	0	0	Combination_72
random_1000bp_1	23	0	0	Combination_72
random_30bp_2	20	0	0	Combination_72
random_40_45bp_1	17	0	0	Combination_72
numt_control_sample_5	6	0	0	Combination_73
numt_mixed_sample_3	10	0	0	Combination_73
random_1000bp_1	23	4	0	Combination_73
random_30bp_2	17	0	3	Combination_73
random_40_45bp_1	13	0	4	Combination_73
numt_control_sample_5	6	0	0	Combination_74
numt_mixed_sample_3	10	0	0	Combination_74
random_1000bp_1	23	0	0	Combination_74
random_30bp_2	17	0	3	Combination_74
random_40_45bp_1	13	0	4	Combination_74
numt_control_sample_5	6	0	0	Combination_75
numt_mixed_sample_3	10	0	0	Combination_75
random_1000bp_1	23	0	0	Combination_75
random_30bp_2	17	0	3	Combination_75
random_40_45bp_1	13	0	4	Combination_75
numt_control_sample_5	6	0	0	Combination_76
numt_mixed_sample_3	10	0	0	Combination_76
random_1000bp_1	23	0	0	Combination_76
random_30bp_2	17	0	3	Combination_76
random_40_45bp_1	13	0	4	Combination_76
numt_control_sample_5	6	0	0	Combination_77
numt_mixed_sample_3	10	0	0	Combination_77
random_1000bp_1	23	4	0	Combination_77
random_30bp_2	11	0	9	Combination_77
random_40_45bp_1	8	0	9	Combination_77
numt_control_sample_5	6	0	0	Combination_78
numt_mixed_sample_3	10	0	0	Combination_78
random_1000bp_1	23	0	0	Combination_78
random_30bp_2	11	0	9	Combination_78
random_40_45bp_1	8	0	9	Combination_78
numt_control_sample_5	6	0	0	Combination_79
numt_mixed_sample_3	10	0	0	Combination_79
random_1000bp_1	23	0	0	Combination_79
random_30bp_2	11	0	9	Combination_79
random_40_45bp_1	8	0	9	Combination_79
numt_control_sample_5	6	0	0	Combination_80
numt_mixed_sample_3	10	0	0	Combination_80
random_1000bp_1	23	0	0	Combination_80
random_30bp_2	11	0	9	Combination_80
random_40_45bp_1	8	0	9	Combination_80
numt_control_sample_5	6	0	0	Combination_81
numt_mixed_sample_3	10	0	0	Combination_81
random_1000bp_1	23	4	0	Combination_81
random_30bp_2	18	0	2	Combination_81
random_40_45bp_1	16	0	1	Combination_81
numt_control_sample_5	6	0	0	Combination_82
numt_mixed_sample_3	10	0	0	Combination_82
random_1000bp_1	23	0	0	Combination_82
random_30bp_2	18	0	2	Combination_82
random_40_45bp_1	16	0	1	Combination_82
numt_control_sample_5	6	0	0	Combination_83
numt_mixed_sample_3	10	0	0	Combination_83
random_1000bp_1	23	0	0	Combination_83
random_30bp_2	18	0	2	Combination_83
random_40_45bp_1	16	0	1	Combination_83
numt_control_sample_5	6	0	0	Combination_84
numt_mixed_sample_3	10	0	0	Combination_84
random_1000bp_1	23	0	0	Combination_84
random_30bp_2	18	0	2	Combination_84
random_40_45bp_1	16	0	1	Combination_84
numt_control_sample_5	6	0	0	Combination_85
numt_mixed_sample_3	10	0	0	Combination_85
random_1000bp_1	23	4	0	Combination_85
random_30bp_2	18	0	2	Combination_85
random_40_45bp_1	16	0	1	Combination_85
numt_control_sample_5	6	0	0	Combination_86
numt_mixed_sample_3	10	0	0	Combination_86
random_1000bp_1	23	0	0	Combination_86
random_30bp_2	18	0	2	Combination_86
random_40_45bp_1	16	0	1	Combination_86
numt_control_sample_5	6	0	0	Combination_87
numt_mixed_sample_3	10	0	0	Combination_87
random_1000bp_1	23	0	0	Combination_87
random_30bp_2	18	0	2	Combination_87
random_40_45bp_1	16	0	1	Combination_87
numt_control_sample_5	6	0	0	Combination_88
numt_mixed_sample_3	10	0	0	Combination_88
random_1000bp_1	23	0	0	Combination_88
random_30bp_2	18	0	2	Combination_88
random_40_45bp_1	16	0	1	Combination_88
numt_control_sample_5	6	0	0	Combination_89
numt_mixed_sample_3	10	0	0	Combination_89
random_1000bp_1	23	4	0	Combination_89
random_30bp_2	16	0	4	Combination_89
random_40_45bp_1	13	0	4	Combination_89
numt_control_sample_5	6	0	0	Combination_90
numt_mixed_sample_3	10	0	0	Combination_90
random_1000bp_1	23	0	0	Combination_90
random_30bp_2	16	0	4	Combination_90
random_40_45bp_1	13	0	4	Combination_90
numt_control_sample_5	6	0	0	Combination_91
numt_mixed_sample_3	10	0	0	Combination_91
random_1000bp_1	23	0	0	Combination_91
random_30bp_2	16	0	4	Combination_91
random_40_45bp_1	13	0	4	Combination_91
numt_control_sample_5	6	0	0	Combination_92
numt_mixed_sample_3	10	0	0	Combination_92
random_1000bp_1	23	0	0	Combination_92
random_30bp_2	16	0	4	Combination_92
random_40_45bp_1	13	0	4	Combination_92
numt_control_sample_5	6	0	0	Combination_93
numt_mixed_sample_3	10	0	0	Combination_93
random_1000bp_1	23	4	0	Combination_93
random_30bp_2	10	0	10	Combination_93
random_40_45bp_1	8	0	9	Combination_93
numt_control_sample_5	6	0	0	Combination_94
numt_mixed_sample_3	10	0	0	Combination_94
random_1000bp_1	23	0	0	Combination_94
random_30bp_2	10	0	10	Combination_94
random_40_45bp_1	8	0	9	Combination_94
numt_control_sample_5	6	0	0	Combination_95
numt_mixed_sample_3	10	0	0	Combination_95
random_1000bp_1	23	0	0	Combination_95
random_30bp_2	10	0	10	Combination_95
random_40_45bp_1	8	0	9	Combination_95
numt_control_sample_5	6	0	0	Combination_96
numt_mixed_sample_3	10	0	0	Combination_96
random_1000bp_1	23	0	0	Combination_96
random_30bp_2	10	0	10	Combination_96
random_40_45bp_1	8	0	9	Combination_96
numt_control_sample_5	6	0	0	Combination_97
numt_mixed_sample_3	10	0	0	Combination_97
random_1000bp_1	23	4	0	Combination_97
random_30bp_2	16	0	4	Combination_97
random_40_45bp_1	14	0	3	Combination_97
numt_control_sample_5	6	0	0	Combination_98
numt_mixed_sample_3	10	0	0	Combination_98
random_1000bp_1	23	0	0	Combination_98
random_30bp_2	16	0	4	Combination_98
random_40_45bp_1	14	0	3	Combination_98
numt_control_sample_5	6	0	0	Combination_99
numt_mixed_sample_3	10	0	0	Combination_99
random_1000bp_1	23	0	0	Combination_99
random_30bp_2	16	0	4	Combination_99
random_40_45bp_1	14	0	3	Combination_99
numt_control_sample_5	6	0	0	Combination_100
numt_mixed_sample_3	10	0	0	Combination_100
random_1000bp_1	23	0	0	Combination_100
random_30bp_2	16	0	4	Combination_100
random_40_45bp_1	14	0	3	Combination_100
numt_control_sample_5	6	0	0	Combination_101
numt_mixed_sample_3	10	0	0	Combination_101
random_1000bp_1	23	4	0	Combination_101
random_30bp_2	16	0	4	Combination_101
random_40_45bp_1	14	0	3	Combination_101
numt_control_sample_5	6	0	0	Combination_102
numt_mixed_sample_3	10	0	0	Combination_102
random_1000bp_1	23	0	0	Combination_102
random_30bp_2	16	0	4	Combination_102
random_40_45bp_1	14	0	3	Combination_102
numt_control_sample_5	6	0	0	Combination_103
numt_mixed_sample_3	10	0	0	Combination_103
random_1000bp_1	23	0	0	Combination_103
random_30bp_2	16	0	4	Combination_103
random_40_45bp_1	14	0	3	Combination_103
numt_control_sample_5	6	0	0	Combination_104
numt_mixed_sample_3	10	0	0	Combination_104
random_1000bp_1	23	0	0	Combination_104
random_30bp_2	16	0	4	Combination_104
random_40_45bp_1	14	0	3	Combination_104
numt_control_sample_5	6	0	0	Combination_105
numt_mixed_sample_3	10	0	0	Combination_105
random_1000bp_1	23	4	0	Combination_105
random_30bp_2	14	0	6	Combination_105
random_40_45bp_1	12	0	5	Combination_105
numt_control_sample_5	6	0	0	Combination_106
numt_mixed_sample_3	10	0	0	Combination_106
random_1000bp_1	23	0	0	Combination_106
random_30bp_2	14	0	6	Combination_106
random_40_45bp_1	12	0	5	Combination_106
numt_control_sample_5	6	0	0	Combination_107
numt_mixed_sample_3	10	0	0	Combination_107
random_1000bp_1	23	0	0	Combination_107
random_30bp_2	14	0	6	Combination_107
random_40_45bp_1	12	0	5	Combination_107
numt_control_sample_5	6	0	0	Combination_108
numt_mixed_sample_3	10	0	0	Combination_108
random_1000bp_1	23	0	0	Combination_108
random_30bp_2	14	0	6	Combination_108
random_40_45bp_1	12	0	5	Combination_108
numt_control_sample_5	6	0	0	Combination_109
numt_mixed_sample_3	10	0	0	Combination_109
random_1000bp_1	23	4	0	Combination_109
random_30bp_2	8	0	12	Combination_109
random_40_45bp_1	8	0	9	Combination_109
numt_control_sample_5	6	0	0	Combination_110
numt_mixed_sample_3	10	0	0	Combination_110
random_1000bp_1	23	0	0	Combination_110
random_30bp_2	8	0	12	Combination_110
random_40_45bp_1	8	0	9	Combination_110
numt_control_sample_5	6	0	0	Combination_111
numt_mixed_sample_3	10	0	0	Combination_111
random_1000bp_1	23	0	0	Combination_111
random_30bp_2	8	0	12	Combination_111
random_40_45bp_1	8	0	9	Combination_111
numt_control_sample_5	6	0	0	Combination_112
numt_mixed_sample_3	10	0	0	Combination_112
random_1000bp_1	23	0	0	Combination_112
random_30bp_2	8	0	12	Combination_112
random_40_45bp_1	8	0	9	Combination_112
numt_control_sample_5	6	0	0	Combination_113
numt_mixed_sample_3	10	0	0	Combination_113
random_1000bp_1	23	4	0	Combination_113
random_30bp_2	5	0	15	Combination_113
random_40_45bp_1	11	0	6	Combination_113
numt_control_sample_5	6	0	0	Combination_114
numt_mixed_sample_3	10	0	0	Combination_114
random_1000bp_1	23	0	0	Combination_114
random_30bp_2	5	0	15	Combination_114
random_40_45bp_1	11	0	6	Combination_114
numt_control_sample_5	6	0	0	Combination_115
numt_mixed_sample_3	10	0	0	Combination_115
random_1000bp_1	23	0	0	Combination_115
random_30bp_2	5	0	15	Combination_115
random_40_45bp_1	11	0	6	Combination_115
numt_control_sample_5	6	0	0	Combination_116
numt_mixed_sample_3	10	0	0	Combination_116
random_1000bp_1	23	0	0	Combination_116
random_30bp_2	5	0	15	Combination_116
random_40_45bp_1	11	0	6	Combination_116
numt_control_sample_5	6	0	0	Combination_117
numt_mixed_sample_3	10	0	0	Combination_117
random_1000bp_1	23	4	0	Combination_117
random_30bp_2	5	0	15	Combination_117
random_40_45bp_1	11	0	6	Combination_117
numt_control_sample_5	6	0	0	Combination_118
numt_mixed_sample_3	10	0	0	Combination_118
random_1000bp_1	23	0	0	Combination_118
random_30bp_2	5	0	15	Combination_118
random_40_45bp_1	11	0	6	Combination_118
numt_control_sample_5	6	0	0	Combination_119
numt_mixed_sample_3	10	0	0	Combination_119
random_1000bp_1	23	0	0	Combination_119
random_30bp_2	5	0	15	Combination_119
random_40_45bp_1	11	0	6	Combination_119
numt_control_sample_5	6	0	0	Combination_120
numt_mixed_sample_3	10	0	0	Combination_120
random_1000bp_1	23	0	0	Combination_120
random_30bp_2	5	0	15	Combination_120
random_40_45bp_1	11	0	6	Combination_120
numt_control_sample_5	6	0	0	Combination_121
numt_mixed_sample_3	10	0	0	Combination_121
random_1000bp_1	23	4	0	Combination_121
random_30bp_2	5	0	15	Combination_121
random_40_45bp_1	10	0	7	Combination_121
numt_control_sample_5	6	0	0	Combination_122
numt_mixed_sample_3	10	0	0	Combination_122
random_1000bp_1	23	0	0	Combination_122
random_30bp_2	5	0	15	Combination_122
random_40_45bp_1	10	0	7	Combination_122
numt_control_sample_5	6	0	0	Combination_123
numt_mixed_sample_3	10	0	0	Combination_123
random_1000bp_1	23	0	0	Combination_123
random_30bp_2	5	0	15	Combination_123
random_40_45bp_1	10	0	7	Combination_123
numt_control_sample_5	6	0	0	Combination_124
numt_mixed_sample_3	10	0	0	Combination_124
random_1000bp_1	23	0	0	Combination_124
random_30bp_2	5	0	15	Combination_124
random_40_45bp_1	10	0	7	Combination_124
numt_control_sample_5	6	0	0	Combination_125
numt_mixed_sample_3	10	0	0	Combination_125
random_1000bp_1	23	4	0	Combination_125
random_30bp_2	2	0	18	Combination_125
random_40_45bp_1	6	0	11	Combination_125
numt_control_sample_5	6	0	0	Combination_126
numt_mixed_sample_3	10	0	0	Combination_126
random_1000bp_1	23	0	0	Combination_126
random_30bp_2	2	0	18	Combination_126
random_40_45bp_1	6	0	11	Combination_126
numt_control_sample_5	6	0	0	Combination_127
numt_mixed_sample_3	10	0	0	Combination_127
random_1000bp_1	23	0	0	Combination_127
random_30bp_2	2	0	18	Combination_127
random_40_45bp_1	6	0	11	Combination_127
numt_control_sample_5	6	0	0	Combination_128
numt_mixed_sample_3	10	0	0	Combination_128
random_1000bp_1	23	0	0	Combination_128
random_30bp_2	2	0	18	Combination_128
random_40_45bp_1	6	0	11	Combination_128
numt_control_sample_5	6	0	0	Combination_129
numt_mixed_sample_3	10	0	0	Combination_129
random_1000bp_1	23	4	0	Combination_129
random_30bp_2	20	0	0	Combination_129
random_40_45bp_1	17	0	0	Combination_129
numt_control_sample_5	6	0	0	Combination_130
numt_mixed_sample_3	10	0	0	Combination_130
random_1000bp_1	23	0	0	Combination_130
random_30bp_2	20	0	0	Combination_130
random_40_45bp_1	17	0	0	Combination_130
numt_control_sample_5	6	0	0	Combination_131
numt_mixed_sample_3	10	0	0	Combination_131
random_1000bp_1	23	0	0	Combination_131
random_30bp_2	20	0	0	Combination_131
random_40_45bp_1	17	0	0	Combination_131
numt_control_sample_5	6	0	0	Combination_132
numt_mixed_sample_3	10	0	0	Combination_132
random_1000bp_1	23	0	0	Combination_132
random_30bp_2	20	0	0	Combination_132
random_40_45bp_1	17	0	0	Combination_132
numt_control_sample_5	6	0	0	Combination_133
numt_mixed_sample_3	10	0	0	Combination_133
random_1000bp_1	23	4	0	Combination_133
random_30bp_2	20	0	0	Combination_133
random_40_45bp_1	17	0	0	Combination_133
numt_control_sample_5	6	0	0	Combination_134
numt_mixed_sample_3	10	0	0	Combination_134
random_1000bp_1	23	0	0	Combination_134
random_30bp_2	20	0	0	Combination_134
random_40_45bp_1	17	0	0	Combination_134
numt_control_sample_5	6	0	0	Combination_135
numt_mixed_sample_3	10	0	0	Combination_135
random_1000bp_1	23	0	0	Combination_135
random_30bp_2	20	0	0	Combination_135
random_40_45bp_1	17	0	0	Combination_135
numt_control_sample_5	6	0	0	Combination_136
numt_mixed_sample_3	10	0	0	Combination_136
random_1000bp_1	23	0	0	Combination_136
random_30bp_2	20	0	0	Combination_136
random_40_45bp_1	17	0	0	Combination_136
numt_control_sample_5	6	0	0	Combination_137
numt_mixed_sample_3	10	0	0	Combination_137
random_1000bp_1	23	4	0	Combination_137
random_30bp_2	17	0	3	Combination_137
random_40_45bp_1	13	0	4	Combination_137
numt_control_sample_5	6	0	0	Combination_138
numt_mixed_sample_3	10	0	0	Combination_138
random_1000bp_1	23	0	0	Combination_138
random_30bp_2	17	0	3	Combination_138
random_40_45bp_1	13	0	4	Combination_138
numt_control_sample_5	6	0	0	Combination_139
numt_mixed_sample_3	10	0	0	Combination_139
random_1000bp_1	23	0	0	Combination_139
random_30bp_2	17	0	3	Combination_139
random_40_45bp_1	13	0	4	Combination_139
numt_control_sample_5	6	0	0	Combination_140
numt_mixed_sample_3	10	0	0	Combination_140
random_1000bp_1	23	0	0	Combination_140
random_30bp_2	17	0	3	Combination_140
random_40_45bp_1	13	0	4	Combination_140
numt_control_sample_5	6	0	0	Combination_141
numt_mixed_sample_3	10	0	0	Combination_141
random_1000bp_1	23	4	0	Combination_141
random_30bp_2	11	0	9	Combination_141
random_40_45bp_1	8	0	9	Combination_141
numt_control_sample_5	6	0	0	Combination_142
numt_mixed_sample_3	10	0	0	Combination_142
random_1000bp_1	23	0	0	Combination_142
random_30bp_2	11	0	9	Combination_142
random_40_45bp_1	8	0	9	Combination_142
numt_control_sample_5	6	0	0	Combination_143
numt_mixed_sample_3	10	0	0	Combination_143
random_1000bp_1	23	0	0	Combination_143
random_30bp_2	11	0	9	Combination_143
random_40_45bp_1	8	0	9	Combination_143
numt_control_sample_5	6	0	0	Combination_144
numt_mixed_sample_3	10	0	0	Combination_144
random_1000bp_1	23	0	0	Combination_144
random_30bp_2	11	0	9	Combination_144
random_40_45bp_1	8	0	9	Combination_144
numt_control_sample_5	6	0	0	Combination_145
numt_mixed_sample_3	10	0	0	Combination_145
random_1000bp_1	23	4	0	Combination_145
random_30bp_2	18	0	2	Combination_145
random_40_45bp_1	16	0	1	Combination_145
numt_control_sample_5	6	0	0	Combination_146
numt_mixed_sample_3	10	0	0	Combination_146
random_1000bp_1	23	0	0	Combination_146
random_30bp_2	18	0	2	Combination_146
random_40_45bp_1	16	0	1	Combination_146
numt_control_sample_5	6	0	0	Combination_147
numt_mixed_sample_3	10	0	0	Combination_147
random_1000bp_1	23	0	0	Combination_147
random_30bp_2	18	0	2	Combination_147
random_40_45bp_1	16	0	1	Combination_147
numt_control_sample_5	6	0	0	Combination_148
numt_mixed_sample_3	10	0	0	Combination_148
random_1000bp_1	23	0	0	Combination_148
random_30bp_2	18	0	2	Combination_148
random_40_45bp_1	16	0	1	Combination_148
numt_control_sample_5	6	0	0	Combination_149
numt_mixed_sample_3	10	0	0	Combination_149
random_1000bp_1	23	4	0	Combination_149
random_30bp_2	18	0	2	Combination_149
random_40_45bp_1	16	0	1	Combination_149
numt_control_sample_5	6	0	0	Combination_150
numt_mixed_sample_3	10	0	0	Combination_150
random_1000bp_1	23	0	0	Combination_150
random_30bp_2	18	0	2	Combination_150
random_40_45bp_1	16	0	1	Combination_150
numt_control_sample_5	6	0	0	Combination_151
numt_mixed_sample_3	10	0	0	Combination_151
random_1000bp_1	23	0	0	Combination_151
random_30bp_2	18	0	2	Combination_151
random_40_45bp_1	16	0	1	Combination_151
numt_control_sample_5	6	0	0	Combination_152
numt_mixed_sample_3	10	0	0	Combination_152
random_1000bp_1	23	0	0	Combination_152
random_30bp_2	18	0	2	Combination_152
random_40_45bp_1	16	0	1	Combination_152
numt_control_sample_5	6	0	0	Combination_153
numt_mixed_sample_3	10	0	0	Combination_153
random_1000bp_1	23	4	0	Combination_153
random_30bp_2	16	0	4	Combination_153
random_40_45bp_1	13	0	4	Combination_153
numt_control_sample_5	6	0	0	Combination_154
numt_mixed_sample_3	10	0	0	Combination_154
random_1000bp_1	23	0	0	Combination_154
random_30bp_2	16	0	4	Combination_154
random_40_45bp_1	13	0	4	Combination_154
numt_control_sample_5	6	0	0	Combination_155
numt_mixed_sample_3	10	0	0	Combination_155
random_1000bp_1	23	0	0	Combination_155
random_30bp_2	16	0	4	Combination_155
random_40_45bp_1	13	0	4	Combination_155
numt_control_sample_5	6	0	0	Combination_156
numt_mixed_sample_3	10	0	0	Combination_156
random_1000bp_1	23	0	0	Combination_156
random_30bp_2	16	0	4	Combination_156
random_40_45bp_1	13	0	4	Combination_156
numt_control_sample_5	6	0	0	Combination_157
numt_mixed_sample_3	10	0	0	Combination_157
random_1000bp_1	23	4	0	Combination_157
random_30bp_2	10	0	10	Combination_157
random_40_45bp_1	8	0	9	Combination_157
numt_control_sample_5	6	0	0	Combination_158
numt_mixed_sample_3	10	0	0	Combination_158
random_1000bp_1	23	0	0	Combination_158
random_30bp_2	10	0	10	Combination_158
random_40_45bp_1	8	0	9	Combination_158
numt_control_sample_5	6	0	0	Combination_159
numt_mixed_sample_3	10	0	0	Combination_159
random_1000bp_1	23	0	0	Combination_159
random_30bp_2	10	0	10	Combination_159
random_40_45bp_1	8	0	9	Combination_159
numt_control_sample_5	6	0	0	Combination_160
numt_mixed_sample_3	10	0	0	Combination_160
random_1000bp_1	23	0	0	Combination_160
random_30bp_2	10	0	10	Combination_160
random_40_45bp_1	8	0	9	Combination_160
numt_control_sample_5	6	0	0	Combination_161
numt_mixed_sample_3	10	0	0	Combination_161
random_1000bp_1	23	4	0	Combination_161
random_30bp_2	16	0	4	Combination_161
random_40_45bp_1	14	0	3	Combination_161
numt_control_sample_5	6	0	0	Combination_162
numt_mixed_sample_3	10	0	0	Combination_162
random_1000bp_1	23	0	0	Combination_162
random_30bp_2	16	0	4	Combination_162
random_40_45bp_1	14	0	3	Combination_162
numt_control_sample_5	6	0	0	Combination_163
numt_mixed_sample_3	10	0	0	Combination_163
random_1000bp_1	23	0	0	Combination_163
random_30bp_2	16	0	4	Combination_163
random_40_45bp_1	14	0	3	Combination_163
numt_control_sample_5	6	0	0	Combination_164
numt_mixed_sample_3	10	0	0	Combination_164
random_1000bp_1	23	0	0	Combination_164
random_30bp_2	16	0	4	Combination_164
random_40_45bp_1	14	0	3	Combination_164
numt_control_sample_5	6	0	0	Combination_165
numt_mixed_sample_3	10	0	0	Combination_165
random_1000bp_1	23	4	0	Combination_165
random_30bp_2	16	0	4	Combination_165
random_40_45bp_1	14	0	3	Combination_165
numt_control_sample_5	6	0	0	Combination_166
numt_mixed_sample_3	10	0	0	Combination_166
random_1000bp_1	23	0	0	Combination_166
random_30bp_2	16	0	4	Combination_166
random_40_45bp_1	14	0	3	Combination_166
numt_control_sample_5	6	0	0	Combination_167
numt_mixed_sample_3	10	0	0	Combination_167
random_1000bp_1	23	0	0	Combination_167
random_30bp_2	16	0	4	Combination_167
random_40_45bp_1	14	0	3	Combination_167
numt_control_sample_5	6	0	0	Combination_168
numt_mixed_sample_3	10	0	0	Combination_168
random_1000bp_1	23	0	0	Combination_168
random_30bp_2	16	0	4	Combination_168
random_40_45bp_1	14	0	3	Combination_168
numt_control_sample_5	6	0	0	Combination_169
numt_mixed_sample_3	10	0	0	Combination_169
random_1000bp_1	23	4	0	Combination_169
random_30bp_2	14	0	6	Combination_169
random_40_45bp_1	12	0	5	Combination_169
numt_control_sample_5	6	0	0	Combination_170
numt_mixed_sample_3	10	0	0	Combination_170
random_1000bp_1	23	0	0	Combination_170
random_30bp_2	14	0	6	Combination_170
random_40_45bp_1	12	0	5	Combination_170
numt_control_sample_5	6	0	0	Combination_171
numt_mixed_sample_3	10	0	0	Combination_171
random_1000bp_1	23	0	0	Combination_171
random_30bp_2	14	0	6	Combination_171
random_40_45bp_1	12	0	5	Combination_171
numt_control_sample_5	6	0	0	Combination_172
numt_mixed_sample_3	10	0	0	Combination_172
random_1000bp_1	23	0	0	Combination_172
random_30bp_2	14	0	6	Combination_172
random_40_45bp_1	12	0	5	Combination_172
numt_control_sample_5	6	0	0	Combination_173
numt_mixed_sample_3	10	0	0	Combination_173
random_1000bp_1	23	4	0	Combination_173
random_30bp_2	8	0	12	Combination_173
random_40_45bp_1	8	0	9	Combination_173
numt_control_sample_5	6	0	0	Combination_174
numt_mixed_sample_3	10	0	0	Combination_174
random_1000bp_1	23	0	0	Combination_174
random_30bp_2	8	0	12	Combination_174
random_40_45bp_1	8	0	9	Combination_174
numt_control_sample_5	6	0	0	Combination_175
numt_mixed_sample_3	10	0	0	Combination_175
random_1000bp_1	23	0	0	Combination_175
random_30bp_2	8	0	12	Combination_175
random_40_45bp_1	8	0	9	Combination_175
numt_control_sample_5	6	0	0	Combination_176
numt_mixed_sample_3	10	0	0	Combination_176
random_1000bp_1	23	0	0	Combination_176
random_30bp_2	8	0	12	Combination_176
random_40_45bp_1	8	0	9	Combination_176
numt_control_sample_5	6	0	0	Combination_177
numt_mixed_sample_3	10	0	0	Combination_177
random_1000bp_1	23	4	0	Combination_177
random_30bp_2	5	0	15	Combination_177
random_40_45bp_1	11	0	6	Combination_177
numt_control_sample_5	6	0	0	Combination_178
numt_mixed_sample_3	10	0	0	Combination_178
random_1000bp_1	23	0	0	Combination_178
random_30bp_2	5	0	15	Combination_178
random_40_45bp_1	11	0	6	Combination_178
numt_control_sample_5	6	0	0	Combination_179
numt_mixed_sample_3	10	0	0	Combination_179
random_1000bp_1	23	0	0	Combination_179
random_30bp_2	5	0	15	Combination_179
random_40_45bp_1	11	0	6	Combination_179
numt_control_sample_5	6	0	0	Combination_180
numt_mixed_sample_3	10	0	0	Combination_180
random_1000bp_1	23	0	0	Combination_180
random_30bp_2	5	0	15	Combination_180
random_40_45bp_1	11	0	6	Combination_180
numt_control_sample_5	6	0	0	Combination_181
numt_mixed_sample_3	10	0	0	Combination_181
random_1000bp_1	23	4	0	Combination_181
random_30bp_2	5	0	15	Combination_181
random_40_45bp_1	11	0	6	Combination_181
numt_control_sample_5	6	0	0	Combination_182
numt_mixed_sample_3	10	0	0	Combination_182
random_1000bp_1	23	0	0	Combination_182
random_30bp_2	5	0	15	Combination_182
random_40_45bp_1	11	0	6	Combination_182
numt_control_sample_5	6	0	0	Combination_183
numt_mixed_sample_3	10	0	0	Combination_183
random_1000bp_1	23	0	0	Combination_183
random_30bp_2	5	0	15	Combination_183
random_40_45bp_1	11	0	6	Combination_183
numt_control_sample_5	6	0	0	Combination_184
numt_mixed_sample_3	10	0	0	Combination_184
random_1000bp_1	23	0	0	Combination_184
random_30bp_2	5	0	15	Combination_184
random_40_45bp_1	11	0	6	Combination_184
numt_control_sample_5	6	0	0	Combination_185
numt_mixed_sample_3	10	0	0	Combination_185
random_1000bp_1	23	4	0	Combination_185
random_30bp_2	5	0	15	Combination_185
random_40_45bp_1	10	0	7	Combination_185
numt_control_sample_5	6	0	0	Combination_186
numt_mixed_sample_3	10	0	0	Combination_186
random_1000bp_1	23	0	0	Combination_186
random_30bp_2	5	0	15	Combination_186
random_40_45bp_1	10	0	7	Combination_186
numt_control_sample_5	6	0	0	Combination_187
numt_mixed_sample_3	10	0	0	Combination_187
random_1000bp_1	23	0	0	Combination_187
random_30bp_2	5	0	15	Combination_187
random_40_45bp_1	10	0	7	Combination_187
numt_control_sample_5	6	0	0	Combination_188
numt_mixed_sample_3	10	0	0	Combination_188
random_1000bp_1	23	0	0	Combination_188
random_30bp_2	5	0	15	Combination_188
random_40_45bp_1	10	0	7	Combination_188
numt_control_sample_5	6	0	0	Combination_189
numt_mixed_sample_3	10	0	0	Combination_189
random_1000bp_1	23	4	0	Combination_189
random_30bp_2	2	0	18	Combination_189
random_40_45bp_1	6	0	11	Combination_189
numt_control_sample_5	6	0	0	Combination_190
numt_mixed_sample_3	10	0	0	Combination_190
random_1000bp_1	23	0	0	Combination_190
random_30bp_2	2	0	18	Combination_190
random_40_45bp_1	6	0	11	Combination_190
numt_control_sample_5	6	0	0	Combination_191
numt_mixed_sample_3	10	0	0	Combination_191
random_1000bp_1	23	0	0	Combination_191
random_30bp_2	2	0	18	Combination_191
random_40_45bp_1	6	0	11	Combination_191
numt_control_sample_5	6	0	0	Combination_192
numt_mixed_sample_3	10	0	0	Combination_192
random_1000bp_1	23	0	0	Combination_192
random_30bp_2	2	0	18	Combination_192
random_40_45bp_1	6	0	11	Combination_192
numt_control_sample_5	6	0	0	Combination_193
numt_mixed_sample_3	10	0	0	Combination_193
random_1000bp_1	23	4	0	Combination_193
random_30bp_2	20	0	0	Combination_193
random_40_45bp_1	16	0	1	Combination_193
numt_control_sample_5	6	0	0	Combination_194
numt_mixed_sample_3	10	0	0	Combination_194
random_1000bp_1	23	0	0	Combination_194
random_30bp_2	20	0	0	Combination_194
random_40_45bp_1	16	0	1	Combination_194
numt_control_sample_5	6	0	0	Combination_195
numt_mixed_sample_3	10	0	0	Combination_195
random_1000bp_1	23	0	0	Combination_195
random_30bp_2	20	0	0	Combination_195
random_40_45bp_1	16	0	1	Combination_195
numt_control_sample_5	6	0	0	Combination_196
numt_mixed_sample_3	10	0	0	Combination_196
random_1000bp_1	23	0	0	Combination_196
random_30bp_2	20	0	0	Combination_196
random_40_45bp_1	16	0	1	Combination_196
numt_control_sample_5	6	0	0	Combination_197
numt_mixed_sample_3	10	0	0	Combination_197
random_1000bp_1	23	4	0	Combination_197
random_30bp_2	20	0	0	Combination_197
random_40_45bp_1	16	0	1	Combination_197
numt_control_sample_5	6	0	0	Combination_198
numt_mixed_sample_3	10	0	0	Combination_198
random_1000bp_1	23	0	0	Combination_198
random_30bp_2	20	0	0	Combination_198
random_40_45bp_1	16	0	1	Combination_198
numt_control_sample_5	6	0	0	Combination_199
numt_mixed_sample_3	10	0	0	Combination_199
random_1000bp_1	23	0	0	Combination_199
random_30bp_2	20	0	0	Combination_199
random_40_45bp_1	16	0	1	Combination_199
numt_control_sample_5	6	0	0	Combination_200
numt_mixed_sample_3	10	0	0	Combination_200
random_1000bp_1	23	0	0	Combination_200
random_30bp_2	20	0	0	Combination_200
random_40_45bp_1	16	0	1	Combination_200
numt_control_sample_5	6	0	0	Combination_201
numt_mixed_sample_3	10	0	0	Combination_201
random_1000bp_1	23	4	0	Combination_201
random_30bp_2	17	0	3	Combination_201
random_40_45bp_1	12	0	5	Combination_201
numt_control_sample_5	6	0	0	Combination_202
numt_mixed_sample_3	10	0	0	Combination_202
random_1000bp_1	23	0	0	Combination_202
random_30bp_2	17	0	3	Combination_202
random_40_45bp_1	12	0	5	Combination_202
numt_control_sample_5	6	0	0	Combination_203
numt_mixed_sample_3	10	0	0	Combination_203
random_1000bp_1	23	0	0	Combination_203
random_30bp_2	17	0	3	Combination_203
random_40_45bp_1	12	0	5	Combination_203
numt_control_sample_5	6	0	0	Combination_204
numt_mixed_sample_3	10	0	0	Combination_204
random_1000bp_1	23	0	0	Combination_204
random_30bp_2	17	0	3	Combination_204
random_40_45bp_1	12	0	5	Combination_204
numt_control_sample_5	6	0	0	Combination_205
numt_mixed_sample_3	10	0	0	Combination_205
random_1000bp_1	23	4	0	Combination_205
random_30bp_2	11	0	9	Combination_205
random_40_45bp_1	8	0	9	Combination_205
numt_control_sample_5	6	0	0	Combination_206
numt_mixed_sample_3	10	0	0	Combination_206
random_1000bp_1	23	0	0	Combination_206
random_30bp_2	11	0	9	Combination_206
random_40_45bp_1	8	0	9	Combination_206
numt_control_sample_5	6	0	0	Combination_207
numt_mixed_sample_3	10	0	0	Combination_207
random_1000bp_1	23	0	0	Combination_207
random_30bp_2	11	0	9	Combination_207
random_40_45bp_1	8	0	9	Combination_207
numt_control_sample_5	6	0	0	Combination_208
numt_mixed_sample_3	10	0	0	Combination_208
random_1000bp_1	23	0	0	Combination_208
random_30bp_2	11	0	9	Combination_208
random_40_45bp_1	8	0	9	Combination_208
numt_control_sample_5	6	0	0	Combination_209
numt_mixed_sample_3	10	0	0	Combination_209
random_1000bp_1	23	4	0	Combination_209
random_30bp_2	18	0	2	Combination_209
random_40_45bp_1	15	0	2	Combination_209
numt_control_sample_5	6	0	0	Combination_210
numt_mixed_sample_3	10	0	0	Combination_210
random_1000bp_1	23	0	0	Combination_210
random_30bp_2	18	0	2	Combination_210
random_40_45bp_1	15	0	2	Combination_210
numt_control_sample_5	6	0	0	Combination_211
numt_mixed_sample_3	10	0	0	Combination_211
random_1000bp_1	23	0	0	Combination_211
random_30bp_2	18	0	2	Combination_211
random_40_45bp_1	15	0	2	Combination_211
numt_control_sample_5	6	0	0	Combination_212
numt_mixed_sample_3	10	0	0	Combination_212
random_1000bp_1	23	0	0	Combination_212
random_30bp_2	18	0	2	Combination_212
random_40_45bp_1	15	0	2	Combination_212
numt_control_sample_5	6	0	0	Combination_213
numt_mixed_sample_3	10	0	0	Combination_213
random_1000bp_1	23	4	0	Combination_213
random_30bp_2	18	0	2	Combination_213
random_40_45bp_1	15	0	2	Combination_213
numt_control_sample_5	6	0	0	Combination_214
numt_mixed_sample_3	10	0	0	Combination_214
random_1000bp_1	23	0	0	Combination_214
random_30bp_2	18	0	2	Combination_214
random_40_45bp_1	15	0	2	Combination_214
numt_control_sample_5	6	0	0	Combination_215
numt_mixed_sample_3	10	0	0	Combination_215
random_1000bp_1	23	0	0	Combination_215
random_30bp_2	18	0	2	Combination_215
random_40_45bp_1	15	0	2	Combination_215
numt_control_sample_5	6	0	0	Combination_216
numt_mixed_sample_3	10	0	0	Combination_216
random_1000bp_1	23	0	0	Combination_216
random_30bp_2	18	0	2	Combination_216
random_40_45bp_1	15	0	2	Combination_216
numt_control_sample_5	6	0	0	Combination_217
numt_mixed_sample_3	10	0	0	Combination_217
random_1000bp_1	23	4	0	Combination_217
random_30bp_2	16	0	4	Combination_217
random_40_45bp_1	12	0	5	Combination_217
numt_control_sample_5	6	0	0	Combination_218
numt_mixed_sample_3	10	0	0	Combination_218
random_1000bp_1	23	0	0	Combination_218
random_30bp_2	16	0	4	Combination_218
random_40_45bp_1	12	0	5	Combination_218
numt_control_sample_5	6	0	0	Combination_219
numt_mixed_sample_3	10	0	0	Combination_219
random_1000bp_1	23	0	0	Combination_219
random_30bp_2	16	0	4	Combination_219
random_40_45bp_1	12	0	5	Combination_219
numt_control_sample_5	6	0	0	Combination_220
numt_mixed_sample_3	10	0	0	Combination_220
random_1000bp_1	23	0	0	Combination_220
random_30bp_2	16	0	4	Combination_220
random_40_45bp_1	12	0	5	Combination_220
numt_control_sample_5	6	0	0	Combination_221
numt_mixed_sample_3	10	0	0	Combination_221
random_1000bp_1	23	4	0	Combination_221
random_30bp_2	10	0	10	Combination_221
random_40_45bp_1	8	0	9	Combination_221
numt_control_sample_5	6	0	0	Combination_222
numt_mixed_sample_3	10	0	0	Combination_222
random_1000bp_1	23	0	0	Combination_222
random_30bp_2	10	0	10	Combination_222
random_40_45bp_1	8	0	9	Combination_222
numt_control_sample_5	6	0	0	Combination_223
numt_mixed_sample_3	10	0	0	Combination_223
random_1000bp_1	23	0	0	Combination_223
random_30bp_2	10	0	10	Combination_223
random_40_45bp_1	8	0	9	Combination_223
numt_control_sample_5	6	0	0	Combination_224
numt_mixed_sample_3	10	0	0	Combination_224
random_1000bp_1	23	0	0	Combination_224
random_30bp_2	10	0	10	Combination_224
random_40_45bp_1	8	0	9	Combination_224
numt_control_sample_5	6	0	0	Combination_225
numt_mixed_sample_3	10	0	0	Combination_225
random_1000bp_1	23	4	0	Combination_225
random_30bp_2	16	0	4	Combination_225
random_40_45bp_1	13	0	4	Combination_225
numt_control_sample_5	6	0	0	Combination_226
numt_mixed_sample_3	10	0	0	Combination_226
random_1000bp_1	23	0	0	Combination_226
random_30bp_2	16	0	4	Combination_226
random_40_45bp_1	13	0	4	Combination_226
numt_control_sample_5	6	0	0	Combination_227
numt_mixed_sample_3	10	0	0	Combination_227
random_1000bp_1	23	0	0	Combination_227
random_30bp_2	16	0	4	Combination_227
random_40_45bp_1	13	0	4	Combination_227
numt_control_sample_5	6	0	0	Combination_228
numt_mixed_sample_3	10	0	0	Combination_228
random_1000bp_1	23	0	0	Combination_228
random_30bp_2	16	0	4	Combination_228
random_40_45bp_1	13	0	4	Combination_228
numt_control_sample_5	6	0	0	Combination_229
numt_mixed_sample_3	10	0	0	Combination_229
random_1000bp_1	23	4	0	Combination_229
random_30bp_2	16	0	4	Combination_229
random_40_45bp_1	13	0	4	Combination_229
numt_control_sample_5	6	0	0	Combination_230
numt_mixed_sample_3	10	0	0	Combination_230
random_1000bp_1	23	0	0	Combination_230
random_30bp_2	16	0	4	Combination_230
random_40_45bp_1	13	0	4	Combination_230
numt_control_sample_5	6	0	0	Combination_231
numt_mixed_sample_3	10	0	0	Combination_231
random_1000bp_1	23	0	0	Combination_231
random_30bp_2	16	0	4	Combination_231
random_40_45bp_1	13	0	4	Combination_231
numt_control_sample_5	6	0	0	Combination_232
numt_mixed_sample_3	10	0	0	Combination_232
random_1000bp_1	23	0	0	Combination_232
random_30bp_2	16	0	4	Combination_232
random_40_45bp_1	13	0	4	Combination_232
numt_control_sample_5	6	0	0	Combination_233
numt_mixed_sample_3	10	0	0	Combination_233
random_1000bp_1	23	4	0	Combination_233
random_30bp_2	14	0	6	Combination_233
random_40_45bp_1	11	0	6	Combination_233
numt_control_sample_5	6	0	0	Combination_234
numt_mixed_sample_3	10	0	0	Combination_234
random_1000bp_1	23	0	0	Combination_234
random_30bp_2	14	0	6	Combination_234
random_40_45bp_1	11	0	6	Combination_234
numt_control_sample_5	6	0	0	Combination_235
numt_mixed_sample_3	10	0	0	Combination_235
random_1000bp_1	23	0	0	Combination_235
random_30bp_2	14	0	6	Combination_235
random_40_45bp_1	11	0	6	Combination_235
numt_control_sample_5	6	0	0	Combination_236
numt_mixed_sample_3	10	0	0	Combination_236
random_1000bp_1	23	0	0	Combination_236
random_30bp_2	14	0	6	Combination_236
random_40_45bp_1	11	0	6	Combination_236
numt_control_sample_5	6	0	0	Combination_237
numt_mixed_sample_3	10	0	0	Combination_237
random_1000bp_1	23	4	0	Combination_237
random_30bp_2	8	0	12	Combination_237
random_40_45bp_1	8	0	9	Combination_237
numt_control_sample_5	6	0	0	Combination_238
numt_mixed_sample_3	10	0	0	Combination_238
random_1000bp_1	23	0	0	Combination_238
random_30bp_2	8	0	12	Combination_238
random_40_45bp_1	8	0	9	Combination_238
numt_control_sample_5	6	0	0	Combination_239
numt_mixed_sample_3	10	0	0	Combination_239
random_1000bp_1	23	0	0	Combination_239
random_30bp_2	8	0	12	Combination_239
random_40_45bp_1	8	0	9	Combination_239
numt_control_sample_5	6	0	0	Combination_240
numt_mixed_sample_3	10	0	0	Combination_240
random_1000bp_1	23	0	0	Combination_240
random_30bp_2	8	0	12	Combination_240
random_40_45bp_1	8	0	9	Combination_240
numt_control_sample_5	6	0	0	Combination_241
numt_mixed_sample_3	10	0	0	Combination_241
random_1000bp_1	23	4	0	Combination_241
random_30bp_2	5	0	15	Combination_241
random_40_45bp_1	10	0	7	Combination_241
numt_control_sample_5	6	0	0	Combination_242
numt_mixed_sample_3	10	0	0	Combination_242
random_1000bp_1	23	0	0	Combination_242
random_30bp_2	5	0	15	Combination_242
random_40_45bp_1	10	0	7	Combination_242
numt_control_sample_5	6	0	0	Combination_243
numt_mixed_sample_3	10	0	0	Combination_243
random_1000bp_1	23	0	0	Combination_243
random_30bp_2	5	0	15	Combination_243
random_40_45bp_1	10	0	7	Combination_243
numt_control_sample_5	6	0	0	Combination_244
numt_mixed_sample_3	10	0	0	Combination_244
random_1000bp_1	23	0	0	Combination_244
random_30bp_2	5	0	15	Combination_244
random_40_45bp_1	10	0	7	Combination_244
numt_control_sample_5	6	0	0	Combination_245
numt_mixed_sample_3	10	0	0	Combination_245
random_1000bp_1	23	4	0	Combination_245
random_30bp_2	5	0	15	Combination_245
random_40_45bp_1	10	0	7	Combination_245
numt_control_sample_5	6	0	0	Combination_246
numt_mixed_sample_3	10	0	0	Combination_246
random_1000bp_1	23	0	0	Combination_246
random_30bp_2	5	0	15	Combination_246
random_40_45bp_1	10	0	7	Combination_246
numt_control_sample_5	6	0	0	Combination_247
numt_mixed_sample_3	10	0	0	Combination_247
random_1000bp_1	23	0	0	Combination_247
random_30bp_2	5	0	15	Combination_247
random_40_45bp_1	10	0	7	Combination_247
numt_control_sample_5	6	0	0	Combination_248
numt_mixed_sample_3	10	0	0	Combination_248
random_1000bp_1	23	0	0	Combination_248
random_30bp_2	5	0	15	Combination_248
random_40_45bp_1	10	0	7	Combination_248
numt_control_sample_5	6	0	0	Combination_249
numt_mixed_sample_3	10	0	0	Combination_249
random_1000bp_1	23	4	0	Combination_249
random_30bp_2	5	0	15	Combination_249
random_40_45bp_1	9	0	8	Combination_249
numt_control_sample_5	6	0	0	Combination_250
numt_mixed_sample_3	10	0	0	Combination_250
random_1000bp_1	23	0	0	Combination_250
random_30bp_2	5	0	15	Combination_250
random_40_45bp_1	9	0	8	Combination_250
numt_control_sample_5	6	0	0	Combination_251
numt_mixed_sample_3	10	0	0	Combination_251
random_1000bp_1	23	0	0	Combination_251
random_30bp_2	5	0	15	Combination_251
random_40_45bp_1	9	0	8	Combination_251
numt_control_sample_5	6	0	0	Combination_252
numt_mixed_sample_3	10	0	0	Combination_252
random_1000bp_1	23	0	0	Combination_252
random_30bp_2	5	0	15	Combination_252
random_40_45bp_1	9	0	8	Combination_252
numt_control_sample_5	6	0	0	Combination_253
numt_mixed_sample_3	10	0	0	Combination_253
random_1000bp_1	23	4	0	Combination_253
random_30bp_2	2	0	18	Combination_253
random_40_45bp_1	6	0	11	Combination_253
numt_control_sample_5	6	0	0	Combination_254
numt_mixed_sample_3	10	0	0	Combination_254
random_1000bp_1	23	0	0	Combination_254
random_30bp_2	2	0	18	Combination_254
random_40_45bp_1	6	0	11	Combination_254
numt_control_sample_5	6	0	0	Combination_255
numt_mixed_sample_3	10	0	0	Combination_255
random_1000bp_1	23	0	0	Combination_255
random_30bp_2	2	0	18	Combination_255
random_40_45bp_1	6	0	11	Combination_255
numt_control_sample_5	6	0	0	Combination_256
numt_mixed_sample_3	10	0	0	Combination_256
random_1000bp_1	23	0	0	Combination_256
random_30bp_2	2	0	18	Combination_256
random_40_45bp_1	6	0	11	Combination_256

## Sheet: Classification metrics
Combination	TP	FP	FN	Precision	Recall	F1-Score	SV Supporting Reads	BLAST E-Value	NUMT Coverage	NUMT Supporting Reads
combination_1	76	20	0	0.791667	1	0.883721	2	0.001	50	3
combination_2	76	16	0	0.826087	1	0.904762	2	0.001	50	5
combination_3	76	16	0	0.826087	1	0.904762	2	0.001	50	7
combination_4	76	16	0	0.826087	1	0.904762	2	0.001	50	9
combination_5	76	14	0	0.844444	1	0.915663	2	0.001	70	3
combination_6	76	10	0	0.883721	1	0.938272	2	0.001	70	5
combination_7	76	10	0	0.883721	1	0.938272	2	0.001	70	7
combination_8	76	10	0	0.883721	1	0.938272	2	0.001	70	9
combination_9	69	5	7	0.932432	0.907895	0.92	2	0.001	90	3
combination_10	69	1	7	0.985714	0.907895	0.945205	2	0.001	90	5
combination_11	69	1	7	0.985714	0.907895	0.945205	2	0.001	90	7
combination_12	69	1	7	0.985714	0.907895	0.945205	2	0.001	90	9
combination_13	58	4	18	0.935484	0.763158	0.84058	2	0.001	100	3
combination_14	58	0	18	1	0.763158	0.865672	2	0.001	100	5
combination_15	58	0	18	1	0.763158	0.865672	2	0.001	100	7
combination_16	58	0	18	1	0.763158	0.865672	2	0.001	100	9
combination_17	73	4	3	0.948052	0.960526	0.954248	2	1e-05	50	3
combination_18	73	0	3	1	0.960526	0.979866	2	1e-05	50	5
combination_19	73	0	3	1	0.960526	0.979866	2	1e-05	50	7
combination_20	73	0	3	1	0.960526	0.979866	2	1e-05	50	9
combination_21	73	4	3	0.948052	0.960526	0.954248	2	1e-05	70	3
combination_22	73	0	3	1	0.960526	0.979866	2	1e-05	70	5
combination_23	73	0	3	1	0.960526	0.979866	2	1e-05	70	7
combination_24	73	0	3	1	0.960526	0.979866	2	1e-05	70	9
combination_25	68	4	8	0.944444	0.894737	0.918919	2	1e-05	90	3
combination_26	68	0	8	1	0.894737	0.944444	2	1e-05	90	5
combination_27	68	0	8	1	0.894737	0.944444	2	1e-05	90	7
combination_28	68	0	8	1	0.894737	0.944444	2	1e-05	90	9
combination_29	57	4	19	0.934426	0.75	0.832117	2	1e-05	100	3
combination_30	57	0	19	1	0.75	0.857143	2	1e-05	100	5
combination_31	57	0	19	1	0.75	0.857143	2	1e-05	100	7
combination_32	57	0	19	1	0.75	0.857143	2	1e-05	100	9
combination_33	69	4	7	0.945205	0.907895	0.926174	2	1e-07	50	3
combination_34	69	0	7	1	0.907895	0.951724	2	1e-07	50	5
combination_35	69	0	7	1	0.907895	0.951724	2	1e-07	50	7
combination_36	69	0	7	1	0.907895	0.951724	2	1e-07	50	9
combination_37	69	4	7	0.945205	0.907895	0.926174	2	1e-07	70	3
combination_38	69	0	7	1	0.907895	0.951724	2	1e-07	70	5
combination_39	69	0	7	1	0.907895	0.951724	2	1e-07	70	7
combination_40	69	0	7	1	0.907895	0.951724	2	1e-07	70	9
combination_41	65	4	11	0.942029	0.855263	0.896552	2	1e-07	90	3
combination_42	65	0	11	1	0.855263	0.921986	2	1e-07	90	5
combination_43	65	0	11	1	0.855263	0.921986	2	1e-07	90	7
combination_44	65	0	11	1	0.855263	0.921986	2	1e-07	90	9
combination_45	55	4	21	0.932203	0.723684	0.814815	2	1e-07	100	3
combination_46	55	0	21	1	0.723684	0.839695	2	1e-07	100	5
combination_47	55	0	21	1	0.723684	0.839695	2	1e-07	100	7
combination_48	55	0	21	1	0.723684	0.839695	2	1e-07	100	9
combination_49	55	4	21	0.932203	0.723684	0.814815	2	1e-09	50	3
combination_50	55	0	21	1	0.723684	0.839695	2	1e-09	50	5
combination_51	55	0	21	1	0.723684	0.839695	2	1e-09	50	7
combination_52	55	0	21	1	0.723684	0.839695	2	1e-09	50	9
combination_53	55	4	21	0.932203	0.723684	0.814815	2	1e-09	70	3
combination_54	55	0	21	1	0.723684	0.839695	2	1e-09	70	5
combination_55	55	0	21	1	0.723684	0.839695	2	1e-09	70	7
combination_56	55	0	21	1	0.723684	0.839695	2	1e-09	70	9
combination_57	54	4	22	0.931034	0.710526	0.80597	2	1e-09	90	3
combination_58	54	0	22	1	0.710526	0.830769	2	1e-09	90	5
combination_59	54	0	22	1	0.710526	0.830769	2	1e-09	90	7
combination_60	54	0	22	1	0.710526	0.830769	2	1e-09	90	9
combination_61	47	4	29	0.921569	0.618421	0.740157	2	1e-09	100	3
combination_62	47	0	29	1	0.618421	0.764228	2	1e-09	100	5
combination_63	47	0	29	1	0.618421	0.764228	2	1e-09	100	7
combination_64	47	0	29	1	0.618421	0.764228	2	1e-09	100	9
combination_65	76	5	0	0.938272	1	0.968153	4	0.001	50	3
combination_66	76	1	0	0.987013	1	0.993464	4	0.001	50	5
combination_67	76	1	0	0.987013	1	0.993464	4	0.001	50	7
combination_68	76	1	0	0.987013	1	0.993464	4	0.001	50	9
combination_69	76	4	0	0.95	1	0.974359	4	0.001	70	3
combination_70	76	0	0	1	1	1	4	0.001	70	5
combination_71	76	0	0	1	1	1	4	0.001	70	7
combination_72	76	0	0	1	1	1	4	0.001	70	9
combination_73	69	4	7	0.945205	0.907895	0.926174	4	0.001	90	3
combination_74	69	0	7	1	0.907895	0.951724	4	0.001	90	5
combination_75	69	0	7	1	0.907895	0.951724	4	0.001	90	7
combination_76	69	0	7	1	0.907895	0.951724	4	0.001	90	9
combination_77	58	4	18	0.935484	0.763158	0.84058	4	0.001	100	3
combination_78	58	0	18	1	0.763158	0.865672	4	0.001	100	5
combination_79	58	0	18	1	0.763158	0.865672	4	0.001	100	7
combination_80	58	0	18	1	0.763158	0.865672	4	0.001	100	9
combination_81	73	4	3	0.948052	0.960526	0.954248	4	1e-05	50	3
combination_82	73	0	3	1	0.960526	0.979866	4	1e-05	50	5
combination_83	73	0	3	1	0.960526	0.979866	4	1e-05	50	7
combination_84	73	0	3	1	0.960526	0.979866	4	1e-05	50	9
combination_85	73	4	3	0.948052	0.960526	0.954248	4	1e-05	70	3
combination_86	73	0	3	1	0.960526	0.979866	4	1e-05	70	5
combination_87	73	0	3	1	0.960526	0.979866	4	1e-05	70	7
combination_88	73	0	3	1	0.960526	0.979866	4	1e-05	70	9
combination_89	68	4	8	0.944444	0.894737	0.918919	4	1e-05	90	3
combination_90	68	0	8	1	0.894737	0.944444	4	1e-05	90	5
combination_91	68	0	8	1	0.894737	0.944444	4	1e-05	90	7
combination_92	68	0	8	1	0.894737	0.944444	4	1e-05	90	9
combination_93	57	4	19	0.934426	0.75	0.832117	4	1e-05	100	3
combination_94	57	0	19	1	0.75	0.857143	4	1e-05	100	5
combination_95	57	0	19	1	0.75	0.857143	4	1e-05	100	7
combination_96	57	0	19	1	0.75	0.857143	4	1e-05	100	9
combination_97	69	4	7	0.945205	0.907895	0.926174	4	1e-07	50	3
combination_98	69	0	7	1	0.907895	0.951724	4	1e-07	50	5
combination_99	69	0	7	1	0.907895	0.951724	4	1e-07	50	7
combination_100	69	0	7	1	0.907895	0.951724	4	1e-07	50	9
combination_101	69	4	7	0.945205	0.907895	0.926174	4	1e-07	70	3
combination_102	69	0	7	1	0.907895	0.951724	4	1e-07	70	5
combination_103	69	0	7	1	0.907895	0.951724	4	1e-07	70	7
combination_104	69	0	7	1	0.907895	0.951724	4	1e-07	70	9
combination_105	65	4	11	0.942029	0.855263	0.896552	4	1e-07	90	3
combination_106	65	0	11	1	0.855263	0.921986	4	1e-07	90	5
combination_107	65	0	11	1	0.855263	0.921986	4	1e-07	90	7
combination_108	65	0	11	1	0.855263	0.921986	4	1e-07	90	9
combination_109	55	4	21	0.932203	0.723684	0.814815	4	1e-07	100	3
combination_110	55	0	21	1	0.723684	0.839695	4	1e-07	100	5
combination_111	55	0	21	1	0.723684	0.839695	4	1e-07	100	7
combination_112	55	0	21	1	0.723684	0.839695	4	1e-07	100	9
combination_113	55	4	21	0.932203	0.723684	0.814815	4	1e-09	50	3
combination_114	55	0	21	1	0.723684	0.839695	4	1e-09	50	5
combination_115	55	0	21	1	0.723684	0.839695	4	1e-09	50	7
combination_116	55	0	21	1	0.723684	0.839695	4	1e-09	50	9
combination_117	55	4	21	0.932203	0.723684	0.814815	4	1e-09	70	3
combination_118	55	0	21	1	0.723684	0.839695	4	1e-09	70	5
combination_119	55	0	21	1	0.723684	0.839695	4	1e-09	70	7
combination_120	55	0	21	1	0.723684	0.839695	4	1e-09	70	9
combination_121	54	4	22	0.931034	0.710526	0.80597	4	1e-09	90	3
combination_122	54	0	22	1	0.710526	0.830769	4	1e-09	90	5
combination_123	54	0	22	1	0.710526	0.830769	4	1e-09	90	7
combination_124	54	0	22	1	0.710526	0.830769	4	1e-09	90	9
combination_125	47	4	29	0.921569	0.618421	0.740157	4	1e-09	100	3
combination_126	47	0	29	1	0.618421	0.764228	4	1e-09	100	5
combination_127	47	0	29	1	0.618421	0.764228	4	1e-09	100	7
combination_128	47	0	29	1	0.618421	0.764228	4	1e-09	100	9
combination_129	76	4	0	0.95	1	0.974359	6	0.001	50	3
combination_130	76	0	0	1	1	1	6	0.001	50	5
combination_131	76	0	0	1	1	1	6	0.001	50	7
combination_132	76	0	0	1	1	1	6	0.001	50	9
combination_133	76	4	0	0.95	1	0.974359	6	0.001	70	3
combination_134	76	0	0	1	1	1	6	0.001	70	5
combination_135	76	0	0	1	1	1	6	0.001	70	7
combination_136	76	0	0	1	1	1	6	0.001	70	9
combination_137	69	4	7	0.945205	0.907895	0.926174	6	0.001	90	3
combination_138	69	0	7	1	0.907895	0.951724	6	0.001	90	5
combination_139	69	0	7	1	0.907895	0.951724	6	0.001	90	7
combination_140	69	0	7	1	0.907895	0.951724	6	0.001	90	9
combination_141	58	4	18	0.935484	0.763158	0.84058	6	0.001	100	3
combination_142	58	0	18	1	0.763158	0.865672	6	0.001	100	5
combination_143	58	0	18	1	0.763158	0.865672	6	0.001	100	7
combination_144	58	0	18	1	0.763158	0.865672	6	0.001	100	9
combination_145	73	4	3	0.948052	0.960526	0.954248	6	1e-05	50	3
combination_146	73	0	3	1	0.960526	0.979866	6	1e-05	50	5
combination_147	73	0	3	1	0.960526	0.979866	6	1e-05	50	7
combination_148	73	0	3	1	0.960526	0.979866	6	1e-05	50	9
combination_149	73	4	3	0.948052	0.960526	0.954248	6	1e-05	70	3
combination_150	73	0	3	1	0.960526	0.979866	6	1e-05	70	5
combination_151	73	0	3	1	0.960526	0.979866	6	1e-05	70	7
combination_152	73	0	3	1	0.960526	0.979866	6	1e-05	70	9
combination_153	68	4	8	0.944444	0.894737	0.918919	6	1e-05	90	3
combination_154	68	0	8	1	0.894737	0.944444	6	1e-05	90	5
combination_155	68	0	8	1	0.894737	0.944444	6	1e-05	90	7
combination_156	68	0	8	1	0.894737	0.944444	6	1e-05	90	9
combination_157	57	4	19	0.934426	0.75	0.832117	6	1e-05	100	3
combination_158	57	0	19	1	0.75	0.857143	6	1e-05	100	5
combination_159	57	0	19	1	0.75	0.857143	6	1e-05	100	7
combination_160	57	0	19	1	0.75	0.857143	6	1e-05	100	9
combination_161	69	4	7	0.945205	0.907895	0.926174	6	1e-07	50	3
combination_162	69	0	7	1	0.907895	0.951724	6	1e-07	50	5
combination_163	69	0	7	1	0.907895	0.951724	6	1e-07	50	7
combination_164	69	0	7	1	0.907895	0.951724	6	1e-07	50	9
combination_165	69	4	7	0.945205	0.907895	0.926174	6	1e-07	70	3
combination_166	69	0	7	1	0.907895	0.951724	6	1e-07	70	5
combination_167	69	0	7	1	0.907895	0.951724	6	1e-07	70	7
combination_168	69	0	7	1	0.907895	0.951724	6	1e-07	70	9
combination_169	65	4	11	0.942029	0.855263	0.896552	6	1e-07	90	3
combination_170	65	0	11	1	0.855263	0.921986	6	1e-07	90	5
combination_171	65	0	11	1	0.855263	0.921986	6	1e-07	90	7
combination_172	65	0	11	1	0.855263	0.921986	6	1e-07	90	9
combination_173	55	4	21	0.932203	0.723684	0.814815	6	1e-07	100	3
combination_174	55	0	21	1	0.723684	0.839695	6	1e-07	100	5
combination_175	55	0	21	1	0.723684	0.839695	6	1e-07	100	7
combination_176	55	0	21	1	0.723684	0.839695	6	1e-07	100	9
combination_177	55	4	21	0.932203	0.723684	0.814815	6	1e-09	50	3
combination_178	55	0	21	1	0.723684	0.839695	6	1e-09	50	5
combination_179	55	0	21	1	0.723684	0.839695	6	1e-09	50	7
combination_180	55	0	21	1	0.723684	0.839695	6	1e-09	50	9
combination_181	55	4	21	0.932203	0.723684	0.814815	6	1e-09	70	3
combination_182	55	0	21	1	0.723684	0.839695	6	1e-09	70	5
combination_183	55	0	21	1	0.723684	0.839695	6	1e-09	70	7
combination_184	55	0	21	1	0.723684	0.839695	6	1e-09	70	9
combination_185	54	4	22	0.931034	0.710526	0.80597	6	1e-09	90	3
combination_186	54	0	22	1	0.710526	0.830769	6	1e-09	90	5
combination_187	54	0	22	1	0.710526	0.830769	6	1e-09	90	7
combination_188	54	0	22	1	0.710526	0.830769	6	1e-09	90	9
combination_189	47	4	29	0.921569	0.618421	0.740157	6	1e-09	100	3
combination_190	47	0	29	1	0.618421	0.764228	6	1e-09	100	5
combination_191	47	0	29	1	0.618421	0.764228	6	1e-09	100	7
combination_192	47	0	29	1	0.618421	0.764228	6	1e-09	100	9
combination_193	75	4	1	0.949367	0.986842	0.967742	8	0.001	50	3
combination_194	75	0	1	1	0.986842	0.993377	8	0.001	50	5
combination_195	75	0	1	1	0.986842	0.993377	8	0.001	50	7
combination_196	75	0	1	1	0.986842	0.993377	8	0.001	50	9
combination_197	75	4	1	0.949367	0.986842	0.967742	8	0.001	70	3
combination_198	75	0	1	1	0.986842	0.993377	8	0.001	70	5
combination_199	75	0	1	1	0.986842	0.993377	8	0.001	70	7
combination_200	75	0	1	1	0.986842	0.993377	8	0.001	70	9
combination_201	68	4	8	0.944444	0.894737	0.918919	8	0.001	90	3
combination_202	68	0	8	1	0.894737	0.944444	8	0.001	90	5
combination_203	68	0	8	1	0.894737	0.944444	8	0.001	90	7
combination_204	68	0	8	1	0.894737	0.944444	8	0.001	90	9
combination_205	58	4	18	0.935484	0.763158	0.84058	8	0.001	100	3
combination_206	58	0	18	1	0.763158	0.865672	8	0.001	100	5
combination_207	58	0	18	1	0.763158	0.865672	8	0.001	100	7
combination_208	58	0	18	1	0.763158	0.865672	8	0.001	100	9
combination_209	72	4	4	0.947368	0.947368	0.947368	8	1e-05	50	3
combination_210	72	0	4	1	0.947368	0.972973	8	1e-05	50	5
combination_211	72	0	4	1	0.947368	0.972973	8	1e-05	50	7
combination_212	72	0	4	1	0.947368	0.972973	8	1e-05	50	9
combination_213	72	4	4	0.947368	0.947368	0.947368	8	1e-05	70	3
combination_214	72	0	4	1	0.947368	0.972973	8	1e-05	70	5
combination_215	72	0	4	1	0.947368	0.972973	8	1e-05	70	7
combination_216	72	0	4	1	0.947368	0.972973	8	1e-05	70	9
combination_217	67	4	9	0.943662	0.881579	0.911565	8	1e-05	90	3
combination_218	67	0	9	1	0.881579	0.937063	8	1e-05	90	5
combination_219	67	0	9	1	0.881579	0.937063	8	1e-05	90	7
combination_220	67	0	9	1	0.881579	0.937063	8	1e-05	90	9
combination_221	57	4	19	0.934426	0.75	0.832117	8	1e-05	100	3
combination_222	57	0	19	1	0.75	0.857143	8	1e-05	100	5
combination_223	57	0	19	1	0.75	0.857143	8	1e-05	100	7
combination_224	57	0	19	1	0.75	0.857143	8	1e-05	100	9
combination_225	68	4	8	0.944444	0.894737	0.918919	8	1e-07	50	3
combination_226	68	0	8	1	0.894737	0.944444	8	1e-07	50	5
combination_227	68	0	8	1	0.894737	0.944444	8	1e-07	50	7
combination_228	68	0	8	1	0.894737	0.944444	8	1e-07	50	9
combination_229	68	4	8	0.944444	0.894737	0.918919	8	1e-07	70	3
combination_230	68	0	8	1	0.894737	0.944444	8	1e-07	70	5
combination_231	68	0	8	1	0.894737	0.944444	8	1e-07	70	7
combination_232	68	0	8	1	0.894737	0.944444	8	1e-07	70	9
combination_233	64	4	12	0.941176	0.842105	0.888889	8	1e-07	90	3
combination_234	64	0	12	1	0.842105	0.914286	8	1e-07	90	5
combination_235	64	0	12	1	0.842105	0.914286	8	1e-07	90	7
combination_236	64	0	12	1	0.842105	0.914286	8	1e-07	90	9
combination_237	55	4	21	0.932203	0.723684	0.814815	8	1e-07	100	3
combination_238	55	0	21	1	0.723684	0.839695	8	1e-07	100	5
combination_239	55	0	21	1	0.723684	0.839695	8	1e-07	100	7
combination_240	55	0	21	1	0.723684	0.839695	8	1e-07	100	9
combination_241	54	4	22	0.931034	0.710526	0.80597	8	1e-09	50	3
combination_242	54	0	22	1	0.710526	0.830769	8	1e-09	50	5
combination_243	54	0	22	1	0.710526	0.830769	8	1e-09	50	7
combination_244	54	0	22	1	0.710526	0.830769	8	1e-09	50	9
combination_245	54	4	22	0.931034	0.710526	0.80597	8	1e-09	70	3
combination_246	54	0	22	1	0.710526	0.830769	8	1e-09	70	5
combination_247	54	0	22	1	0.710526	0.830769	8	1e-09	70	7
combination_248	54	0	22	1	0.710526	0.830769	8	1e-09	70	9
combination_249	53	4	23	0.929825	0.697368	0.796992	8	1e-09	90	3
combination_250	53	0	23	1	0.697368	0.821705	8	1e-09	90	5
combination_251	53	0	23	1	0.697368	0.821705	8	1e-09	90	7
combination_252	53	0	23	1	0.697368	0.821705	8	1e-09	90	9
combination_253	47	4	29	0.921569	0.618421	0.740157	8	1e-09	100	3
combination_254	47	0	29	1	0.618421	0.764228	8	1e-09	100	5
combination_255	47	0	29	1	0.618421	0.764228	8	1e-09	100	7
combination_256	47	0	29	1	0.618421	0.764228	8	1e-09	100	9
