# Supplementary material for: ANOMALY: a Snakemake pipeline for identifying NuMTs from long-read sequencing data
Source: NAR Genom Bioinform. 2026 Feb 4;8(1):lqag014. doi: 10.1093/nargab/lqag014 (PMC12869244; doi:10.1093/nargab/lqag014)
Supplement: lqag014_Supplemental_Files [file lqag014_supplemental_files.zip › Supplementary Table 3.xlsx]

## Sheet: Sniffles2-based
Chromosome	Position	MT	Start	End	Length	Sample
1	115544958	MT	161	16268	462	numt_control_sample_1
5	66669157	MT	104	16254	419	numt_control_sample_1
12	123519889	MT	188	16482	275	numt_control_sample_1
20	63009076	MT	74	16425	218	numt_control_sample_1
21	11101511	MT	396	16560	405	numt_control_sample_1
22	30245527	MT	27	16512	84	numt_control_sample_1
1	126566522	MT	17	16130	456	numt_control_sample_10
6	25247572	MT	401	16278	692	numt_control_sample_10
8	68483796	MT	170	16384	355	numt_control_sample_10
14	9291018	MT	359	16337	591	numt_control_sample_10
20	53287942	MT	410	16144	835	numt_control_sample_10
22	16645247	MT	350	16414	505	numt_control_sample_10
1	92609775	MT	289	16154	704	numt_control_sample_11
3	49802433	MT	114	16260	423	numt_control_sample_11
8	118117009	MT	25	16267	327	numt_control_sample_11
10	87139885	MT	469	16364	674	numt_control_sample_11
17	30558868	MT	277	16469	377	numt_control_sample_11
21	15903453	MT	256	16159	666	numt_control_sample_11
X	63705582	MT	4	16245	328	numt_control_sample_12
3	136019766	MT	464	16200	833	numt_control_sample_12
9	30578842	MT	352	16229	692	numt_control_sample_12
16	81193556	MT	404	16346	627	numt_control_sample_12
18	36452213	MT	139	16273	435	numt_control_sample_12
20	40622930	MT	388	16385	572	numt_control_sample_12
X	145847323	MT	85	16374	280	numt_control_sample_13
3	120059797	MT	17	16224	362	numt_control_sample_13
9	102338593	MT	319	16470	418	numt_control_sample_13
15	59283700	MT	296	16140	725	numt_control_sample_13
20	37809209	MT	379	16241	707	numt_control_sample_13
21	23339924	MT	69	16328	310	numt_control_sample_13
5	97795085	MT	227	16547	249	numt_control_sample_2
12	50631380	MT	82	16504	147	numt_control_sample_2
16	2579231	MT	335	16172	732	numt_control_sample_2
17	49218855	MT	303	16101	771	numt_control_sample_2
18	43292352	MT	185	16208	546	numt_control_sample_2
21	28721349	MT	429	16306	692	numt_control_sample_2
1	120397479	MT	388	16103	854	numt_control_sample_3
2	236856071	MT	340	16360	549	numt_control_sample_3
11	75260724	MT	230	16450	349	numt_control_sample_3
17	37501242	MT	314	16482	401	numt_control_sample_3
18	74285078	MT	21	16351	239	numt_control_sample_3
3	186493638	MT	228	16081	716	numt_control_sample_4
7	135260925	MT	53	16410	212	numt_control_sample_4
10	3907729	MT	334	16384	519	numt_control_sample_4
12	103369278	MT	32	16384	217	numt_control_sample_4
14	84649459	MT	229	16080	718	numt_control_sample_4
16	90974210	MT	6	16446	129	numt_control_sample_4
X	44316468	MT	128	16139	558	numt_control_sample_5
2	119712457	MT	35	16500	104	numt_control_sample_5
5	134323993	MT	427	16118	878	numt_control_sample_5
17	57304046	MT	125	16421	273	numt_control_sample_5
18	6193248	MT	253	16304	518	numt_control_sample_5
22	29649344	MT	159	16077	651	numt_control_sample_5
X	86648254	MT	240	16546	263	numt_control_sample_6
2	180599089	MT	410	16408	571	numt_control_sample_6
6	9467867	MT	331	16074	826	numt_control_sample_6
10	42962049	MT	346	16430	485	numt_control_sample_6
11	76031997	MT	359	16494	434	numt_control_sample_6
19	24387910	MT	49	16304	314	numt_control_sample_6
4	156024770	MT	92	16258	403	numt_control_sample_7
5	19906734	MT	433	16465	537	numt_control_sample_7
8	80277011	MT	323	16493	399	numt_control_sample_7
11	44518716	MT	34	16560	43	numt_control_sample_7
14	13606200	MT	303	16290	582	numt_control_sample_7
22	35480721	MT	60	16192	437	numt_control_sample_7
4	187976702	MT	455	16483	541	numt_control_sample_8
13	86491578	MT	349	16416	502	numt_control_sample_8
16	63882925	MT	342	16273	638	numt_control_sample_8
17	9133215	MT	270	16247	592	numt_control_sample_8
18	11249736	MT	158	16118	609	numt_control_sample_8
22	11791076	MT	185	16351	403	numt_control_sample_8
6	158132036	MT	258	16153	674	numt_control_sample_9
7	32309829	MT	346	16126	789	numt_control_sample_9
8	74554537	MT	475	16327	717	numt_control_sample_9
13	80773450	MT	258	16425	402	numt_control_sample_9
15	16056828	MT	396	16363	602	numt_control_sample_9
19	18130295	MT	492	16104	957	numt_control_sample_9
2	67757551	MT	990	7574	6584	numt_mixed_sample_1
4	177208360	MT	13649	15428	1779	numt_mixed_sample_1
6	75717071	MT	6597	14813	8216	numt_mixed_sample_1
8	124854929	MT	481	16110	940	numt_mixed_sample_1
11	58301835	MT	11445	15782	4337	numt_mixed_sample_1
16	11458098	MT	1173	8155	6982	numt_mixed_sample_1
17	80480238	MT	9453	15149	5696	numt_mixed_sample_1
19	49002934	MT	145	16559	155	numt_mixed_sample_1
21	16414684	MT	251	16363	457	numt_mixed_sample_1
22	19865872	MT	3569	9906	6337	numt_mixed_sample_1
6	111189494	MT	12371	15307	2936	numt_mixed_sample_10
7	148350460	MT	2168	4821	2653	numt_mixed_sample_10
9	129108892	MT	12102	12366	264	numt_mixed_sample_10
10	61507711	MT	2969	4424	1455	numt_mixed_sample_10
12	14658285	MT	2265	9199	6934	numt_mixed_sample_10
13	110518709	MT	10343	13607	3264	numt_mixed_sample_10
15	92057661	MT	11213	14754	3541	numt_mixed_sample_10
16	27811880	MT	4754	7069	2315	numt_mixed_sample_10
17	1507403	MT	534	16476	627	numt_mixed_sample_10
22	32717243	MT	3950	8339	4389	numt_mixed_sample_10
1	248095668	MT	1400	7806	6406	numt_mixed_sample_2
2	30077822	MT	8824	15332	6508	numt_mixed_sample_2
4	37013916	MT	8958	13889	4931	numt_mixed_sample_2
7	66786438	MT	499	16077	991	numt_mixed_sample_2
10	4292093	MT	203	16315	457	numt_mixed_sample_2
11	84660260	MT	6999	8147	1148	numt_mixed_sample_2
16	78609377	MT	145	16168	546	numt_mixed_sample_2
18	7212316	MT	3958	7066	3108	numt_mixed_sample_2
21	24875119	MT	6586	14807	8221	numt_mixed_sample_2
22	40170889	MT	5235	15587	10352	numt_mixed_sample_2
2	108283320	MT	8565	13369	4804	numt_mixed_sample_3
4	123885413	MT	8273	15143	6870	numt_mixed_sample_3
7	87218695	MT	4886	14988	10102	numt_mixed_sample_3
10	52745575	MT	2390	8631	6241	numt_mixed_sample_3
11	71350471	MT	3821	9477	5656	numt_mixed_sample_3
14	14831573	MT	1683	4211	2528	numt_mixed_sample_3
17	84014025	MT	12777	14991	2214	numt_mixed_sample_3
20	45978398	MT	161	16116	614	numt_mixed_sample_3
21	12563763	MT	139	2801	2662	numt_mixed_sample_3
22	36340357	MT	563	16278	854	numt_mixed_sample_3
X	107003476	MT	233	16076	726	numt_mixed_sample_4
3	63656645	MT	279	16052	796	numt_mixed_sample_4
5	60189969	MT	2638	13299	10661	numt_mixed_sample_4
8	12274383	MT	2	16112	459	numt_mixed_sample_4
9	131433556	MT	229	16235	563	numt_mixed_sample_4
12	62512734	MT	10051	14712	4661	numt_mixed_sample_4
14	61956326	MT	7908	9861	1953	numt_mixed_sample_4
15	87108576	MT	3901	9354	5453	numt_mixed_sample_4
17	66273650	MT	62	16313	318	numt_mixed_sample_4
20	37518431	MT	8420	14269	5849	numt_mixed_sample_4
X	109746088	MT	210	16279	500	numt_mixed_sample_5
3	99089500	MT	23	16071	521	numt_mixed_sample_5
6	85771872	MT	18	16274	313	numt_mixed_sample_5
9	76303848	MT	3672	16507	12835	numt_mixed_sample_5
12	14334354	MT	395	16248	716	numt_mixed_sample_5
13	110403934	MT	472	16081	960	numt_mixed_sample_5
15	19601181	MT	8918	11498	2580	numt_mixed_sample_5
16	58524262	MT	6926	15548	8622	numt_mixed_sample_5
17	8842665	MT	354	16476	447	numt_mixed_sample_5
19	59303449	MT	6988	11277	4289	numt_mixed_sample_5
X	152945954	MT	8847	12590	3743	numt_mixed_sample_6
4	167304606	MT	107	16383	293	numt_mixed_sample_6
5	30356983	MT	5281	12980	7699	numt_mixed_sample_6
8	37902073	MT	7954	12551	4597	numt_mixed_sample_6
10	12747265	MT	562	16193	938	numt_mixed_sample_6
13	45970034	MT	326	16149	746	numt_mixed_sample_6
16	77174621	MT	12736	15340	2604	numt_mixed_sample_6
17	26553404	MT	7001	9121	2120	numt_mixed_sample_6
21	14971557	MT	565	16272	862	numt_mixed_sample_6
22	39209649	MT	2036	14952	12916	numt_mixed_sample_6
1	82820094	MT	290	16278	581	numt_mixed_sample_7
5	67821881	MT	207	16031	745	numt_mixed_sample_7
6	127774874	MT	3325	10603	7278	numt_mixed_sample_7
7	60058478	MT	3832	12013	8181	numt_mixed_sample_7
9	134744055	MT	608	753	145	numt_mixed_sample_7
10	31127772	MT	545	16156	958	numt_mixed_sample_7
17	52003932	MT	555	16462	662	numt_mixed_sample_7
18	37307886	MT	3341	16100	12759	numt_mixed_sample_7
19	1574136	MT	408	16322	655	numt_mixed_sample_7
4	75106700	MT	10673	14395	3722	numt_mixed_sample_8
6	140848576	MT	13781	14158	377	numt_mixed_sample_8
8	81872693	MT	6804	14935	8131	numt_mixed_sample_8
10	95970436	MT	1611	4632	3021	numt_mixed_sample_8
11	68162762	MT	1215	1638	423	numt_mixed_sample_8
12	39183025	MT	7874	15378	7504	numt_mixed_sample_8
13	101848579	MT	433	16495	507	numt_mixed_sample_8
14	31325365	MT	479	16386	662	numt_mixed_sample_8
16	82084229	MT	557	16449	677	numt_mixed_sample_8
18	71003935	MT	484	16230	823	numt_mixed_sample_8
X	116748139	MT	273	16094	748	numt_mixed_sample_9
2	14297554	MT	2222	6090	3868	numt_mixed_sample_9
4	104442298	MT	1553	10328	8775	numt_mixed_sample_9
6	48092288	MT	837	2821	1984	numt_mixed_sample_9
7	78792604	MT	4728	9464	4736	numt_mixed_sample_9
11	303129	MT	39	16566	42	numt_mixed_sample_9
14	26926133	MT	7586	13466	5880	numt_mixed_sample_9
16	41272706	MT	7445	8441	996	numt_mixed_sample_9
19	50113673	MT	410	16462	517	numt_mixed_sample_9
X	114189004	MT	2	2111	2109	random_1000bp_1
1	50714131	MT	12101	16495	4394	random_1000bp_1
2	34533163	MT	6136	16089	9953	random_1000bp_1
3	160766690	MT	2006	5286	3280	random_1000bp_1
4	29439499	MT	3249	15663	12414	random_1000bp_1
5	32338359	MT	4076	14980	10904	random_1000bp_1
6	49250237	MT	2147	12311	10164	random_1000bp_1
7	118679123	MT	10356	13160	2804	random_1000bp_1
8	137906766	MT	1942	14140	12198	random_1000bp_1
9	104925947	MT	54	16516	16462	random_1000bp_1
10	108880262	MT	1100	6062	4962	random_1000bp_1
11	49861826	MT	2	16089	16087	random_1000bp_1
12	6247152	MT	5172	13269	8097	random_1000bp_1
13	72566361	MT	1584	7990	6406	random_1000bp_1
14	40884938	MT	13819	15015	1196	random_1000bp_1
15	77390527	MT	755	6184	5429	random_1000bp_1
16	25787605	MT	6428	8109	1681	random_1000bp_1
17	22521366	MT	2	16569	16567	random_1000bp_1
18	11681963	MT	629	3153	2524	random_1000bp_1
19	32966772	MT	9933	12290	2357	random_1000bp_1
20	61863833	MT	9490	12931	3441	random_1000bp_1
21	28531526	MT	2	16569	16567	random_1000bp_1
22	50401716	MT	13056	14432	1376	random_1000bp_1
X	102186451	MT	1	2111	2110	random_1000bp_2
1	225353483	MT	863	11303	10440	random_1000bp_2
2	33667337	MT	7182	16183	9001	random_1000bp_2
3	176731169	MT	2003	5290	3287	random_1000bp_2
4	86138809	MT	3249	15664	12415	random_1000bp_2
5	170103185	MT	4071	14980	10909	random_1000bp_2
6	141040344	MT	2148	12310	10162	random_1000bp_2
7	118679123	MT	10356	13160	2804	random_1000bp_2
8	62102860	MT	1941	14142	12201	random_1000bp_2
9	2196697	MT	317	14040	13723	random_1000bp_2
10	42548897	MT	1100	6063	4963	random_1000bp_2
11	49861844	MT	2	16092	16090	random_1000bp_2
12	87959136	MT	5168	13274	8106	random_1000bp_2
13	109560596	MT	1593	7990	6397	random_1000bp_2
14	40884938	MT	13819	15015	1196	random_1000bp_2
15	77390527	MT	755	6184	5429	random_1000bp_2
16	8588979	MT	2	16239	16237	random_1000bp_2
17	22521366	MT	2	16569	16567	random_1000bp_2
18	38268771	MT	633	3148	2515	random_1000bp_2
19	32966772	MT	9933	12290	2357	random_1000bp_2
20	62131656	MT	9489	12931	3442	random_1000bp_2
21	28531526	MT	2	16569	16567	random_1000bp_2
22	40504115	MT	13057	14442	1385	random_1000bp_2
X	22507226	MT	13106	13284	178	random_100bp_1
1	116087671	MT	13332	13428	96	random_100bp_1
2	116250068	MT	7646	7778	132	random_100bp_1
3	108564542	MT	10628	10734	106	random_100bp_1
4	102137186	MT	10975	11151	176	random_100bp_1
5	45142344	MT	1261	1372	111	random_100bp_1
6	157370070	MT	14557	14658	101	random_100bp_1
7	115030581	MT	3219	3403	184	random_100bp_1
8	62102862	MT	7085	7188	103	random_100bp_1
9	129505	MT	6228	6419	191	random_100bp_1
10	78769258	MT	6807	6904	97	random_100bp_1
11	101573683	MT	7771	7869	98	random_100bp_1
12	50758757	MT	3019	3124	105	random_100bp_1
13	109560596	MT	3324	3423	99	random_100bp_1
14	76541588	MT	13205	13373	168	random_100bp_1
16	68783696	MT	13259	13397	138	random_100bp_1
17	48638365	MT	1594	10053	8459	random_100bp_1
18	75602821	MT	16399	16509	110	random_100bp_1
20	18556545	MT	2736	2839	103	random_100bp_1
21	43004816	MT	259	405	146	random_100bp_1
22	50401715	MT	14284	14422	138	random_100bp_1
X	18024884	MT	2727	2904	177	random_100bp_2
1	235359925	MT	8947	9056	109	random_100bp_2
2	33667410	MT	14778	14899	121	random_100bp_2
3	41419806	MT	3016	3189	173	random_100bp_2
4	29439536	MT	12836	12956	120	random_100bp_2
5	137311746	MT	44	156	112	random_100bp_2
6	35337093	MT	8432	8534	102	random_100bp_2
7	100149096	MT	8435	8570	135	random_100bp_2
8	136565942	MT	13821	13941	120	random_100bp_2
9	129675	MT	6226	6378	152	random_100bp_2
10	124191037	MT	6234	6356	122	random_100bp_2
11	106604254	MT	6852	6952	100	random_100bp_2
12	87429145	MT	4538	4713	175	random_100bp_2
13	32707645	MT	9247	9422	175	random_100bp_2
14	71600396	MT	3669	3850	181	random_100bp_2
15	44023638	MT	13771	13954	183	random_100bp_2
16	89314313	MT	3238	3379	141	random_100bp_2
17	48638496	MT	1593	1705	112	random_100bp_2
18	68559629	MT	11871	12037	166	random_100bp_2
19	38866473	MT	12923	13025	102	random_100bp_2
20	46934261	MT	6857	7036	179	random_100bp_2
21	21708248	MT	5712	5812	100	random_100bp_2
22	43334836	MT	10795	10900	105	random_100bp_2
X	22507226	MT	13106	13289	183	random_100bp_3
1	235359873	MT	8941	9055	114	random_100bp_3
2	33667412	MT	14779	14960	181	random_100bp_3
3	160766927	MT	2716	2843	127	random_100bp_3
4	82695008	MT	4427	11124	6697	random_100bp_3
5	137311746	MT	51	154	103	random_100bp_3
6	157370070	MT	14551	14648	97	random_100bp_3
7	42589149	MT	8510	8643	133	random_100bp_3
8	136565942	MT	13821	13941	120	random_100bp_3
9	129766	MT	6226	6378	152	random_100bp_3
10	124191037	MT	6230	6369	139	random_100bp_3
11	3739402	MT	7843	7949	106	random_100bp_3
12	87429145	MT	4547	4719	172	random_100bp_3
13	99142440	MT	11009	11198	189	random_100bp_3
14	76541590	MT	13205	13373	168	random_100bp_3
15	44023638	MT	13771	13954	183	random_100bp_3
16	68783696	MT	13259	13397	138	random_100bp_3
17	48638496	MT	1596	1695	99	random_100bp_3
18	68559630	MT	11872	12031	159	random_100bp_3
19	15630046	MT	5744	5847	103	random_100bp_3
20	46934401	MT	6847	7036	189	random_100bp_3
21	21708297	MT	5714	5816	102	random_100bp_3
22	27051786	MT	8678	8796	118	random_100bp_3
X	106713992	MT	10402	10555	153	random_100bp_4
1	235359979	MT	8940	9055	115	random_100bp_4
2	33667410	MT	14798	14986	188	random_100bp_4
3	121532677	MT	7790	7980	190	random_100bp_4
4	29439625	MT	12835	12955	120	random_100bp_4
5	84138719	MT	4847	4952	105	random_100bp_4
6	35337093	MT	8432	8534	102	random_100bp_4
7	139398961	MT	1932	2034	102	random_100bp_4
8	6073294	MT	1100	1264	164	random_100bp_4
9	129640	MT	6229	6331	102	random_100bp_4
10	124191037	MT	6230	6369	139	random_100bp_4
11	3739665	MT	7843	7952	109	random_100bp_4
12	87429145	MT	4537	4718	181	random_100bp_4
13	32707645	MT	9220	9377	157	random_100bp_4
14	87017775	MT	6266	6390	124	random_100bp_4
15	44023638	MT	13771	13954	183	random_100bp_4
16	89314313	MT	3238	3379	141	random_100bp_4
17	48638389	MT	1597	1696	99	random_100bp_4
18	68559630	MT	11871	12036	165	random_100bp_4
19	15630046	MT	5738	5851	113	random_100bp_4
20	7834075	MT	12218	12374	156	random_100bp_4
22	27051911	MT	8671	8796	125	random_100bp_4
X	22507226	MT	13106	13289	183	random_150bp
1	236412003	MT	6568	6748	180	random_150bp
2	33667301	MT	14779	14934	155	random_150bp
3	68870690	MT	4481	4662	181	random_150bp
4	29439625	MT	12835	12998	163	random_150bp
5	788244	MT	4078	4235	157	random_150bp
6	149140402	MT	2663	2816	153	random_150bp
7	115030581	MT	3228	3401	173	random_150bp
8	62102861	MT	7087	7242	155	random_150bp
9	129674	MT	6226	6381	155	random_150bp
10	64293234	MT	11885	12039	154	random_150bp
11	101573728	MT	7769	7917	148	random_150bp
12	87429020	MT	4538	4718	180	random_150bp
13	32707645	MT	9247	9422	175	random_150bp
14	76541590	MT	13205	13373	168	random_150bp
15	44023638	MT	13771	13949	178	random_150bp
18	68559630	MT	11870	12032	162	random_150bp
20	46934401	MT	6847	7036	189	random_150bp
21	44233284	MT	15455	15629	174	random_150bp
22	37525095	MT	16085	16256	171	random_150bp
1	61649660	MT	5960	5997	37	random_30bp_2
2	33667411	MT	14867	14896	29	random_30bp_2
3	178123628	MT	14960	14991	31	random_30bp_2
4	86138983	MT	6149	6181	32	random_30bp_2
5	66884349	MT	11726	11759	33	random_30bp_2
6	17748404	MT	3761	3800	39	random_30bp_2
8	62102863	MT	8480	8505	25	random_30bp_2
9	129765	MT	6226	6257	31	random_30bp_2
10	58133497	MT	4925	4955	30	random_30bp_2
11	90789151	MT	4959	4994	35	random_30bp_2
12	6247176	MT	12158	12188	30	random_30bp_2
13	71590069	MT	4990	5026	36	random_30bp_2
14	97563750	MT	10332	10368	36	random_30bp_2
16	53197269	MT	15049	15083	34	random_30bp_2
17	48638392	MT	1594	1624	30	random_30bp_2
18	11681871	MT	742	775	33	random_30bp_2
19	15629850	MT	5738	5770	32	random_30bp_2
20	21474598	MT	9492	9524	32	random_30bp_2
21	21708297	MT	5715	5747	32	random_30bp_2
22	45859219	MT	7870	7906	36	random_30bp_2
1	37611747	MT	8935	8964	29	random_30bp_3
2	53168450	MT	16156	16196	40	random_30bp_3
3	178123624	MT	14962	14992	30	random_30bp_3
5	66884349	MT	11725	11755	30	random_30bp_3
6	17748237	MT	3761	3786	25	random_30bp_3
8	62102863	MT	8480	8510	30	random_30bp_3
9	129766	MT	6226	6264	38	random_30bp_3
10	104580690	MT	11275	11310	35	random_30bp_3
11	90789151	MT	4959	4994	35	random_30bp_3
12	69343459	MT	8760	8795	35	random_30bp_3
13	71590069	MT	4990	5026	36	random_30bp_3
14	97563750	MT	10332	10368	36	random_30bp_3
16	53197269	MT	15049	15087	38	random_30bp_3
18	11681871	MT	742	775	33	random_30bp_3
19	15630046	MT	5741	5772	31	random_30bp_3
20	19873925	MT	8087	8123	36	random_30bp_3
21	21708297	MT	5714	5752	38	random_30bp_3
22	45100099	MT	15201	15235	34	random_30bp_3
1	61649660	MT	5960	5997	37	random_30bp_4
2	33667411	MT	14896	14927	31	random_30bp_4
3	178123627	MT	14959	14994	35	random_30bp_4
4	82695009	MT	11024	11057	33	random_30bp_4
5	66884349	MT	11726	11759	33	random_30bp_4
6	17748404	MT	3761	3800	39	random_30bp_4
8	62102863	MT	8478	8508	30	random_30bp_4
9	129766	MT	6230	6263	33	random_30bp_4
10	78769257	MT	6800	6837	37	random_30bp_4
11	90789151	MT	4959	4994	35	random_30bp_4
12	6247176	MT	12158	12188	30	random_30bp_4
13	71590069	MT	4990	5029	39	random_30bp_4
14	97563750	MT	10332	10368	36	random_30bp_4
16	53197269	MT	15050	15088	38	random_30bp_4
17	48638392	MT	1598	1627	29	random_30bp_4
18	11681871	MT	742	775	33	random_30bp_4
19	15630046	MT	5740	5774	34	random_30bp_4
20	19873925	MT	8087	8123	36	random_30bp_4
21	42421349	MT	6868	6905	37	random_30bp_4
22	45100099	MT	15201	15235	34	random_30bp_4
1	37611745	MT	8936	8964	28	random_30bp_5
2	53168450	MT	16156	16196	40	random_30bp_5
3	170943801	MT	4527	4561	34	random_30bp_5
4	82695009	MT	11024	11062	38	random_30bp_5
5	66884349	MT	11726	11759	33	random_30bp_5
6	17748237	MT	3761	3792	31	random_30bp_5
8	62102863	MT	8477	8510	33	random_30bp_5
9	129694	MT	6228	6265	37	random_30bp_5
10	78769259	MT	6802	6832	30	random_30bp_5
11	49861908	MT	16341	16375	34	random_30bp_5
12	87959135	MT	6492	6517	25	random_30bp_5
13	71590069	MT	4990	5026	36	random_30bp_5
14	97563750	MT	10332	10368	36	random_30bp_5
16	53197269	MT	15049	15085	36	random_30bp_5
17	48638497	MT	1594	1628	34	random_30bp_5
18	11681871	MT	742	775	33	random_30bp_5
19	15629850	MT	5738	5772	34	random_30bp_5
20	21474593	MT	12316	12353	37	random_30bp_5
21	21708297	MT	5714	5745	31	random_30bp_5
22	45100099	MT	15201	15235	34	random_30bp_5
1	61649660	MT	5967	6001	34	random_40_45bp_1
2	107736826	MT	8808	8852	44	random_40_45bp_1
3	56113192	MT	11222	11263	41	random_40_45bp_1
4	29439624	MT	12836	12878	42	random_40_45bp_1
5	137311746	MT	46	89	43	random_40_45bp_1
6	17748220	MT	3760	3803	43	random_40_45bp_1
8	62102863	MT	8467	8508	41	random_40_45bp_1
9	129693	MT	6226	6263	37	random_40_45bp_1
10	78769259	MT	6800	6843	43	random_40_45bp_1
11	49861922	MT	16296	16330	34	random_40_45bp_1
12	92704707	MT	11675	11720	45	random_40_45bp_1
13	32707645	MT	9301	9337	36	random_40_45bp_1
14	97563748	MT	10332	10370	38	random_40_45bp_1
16	53197269	MT	15049	15087	38	random_40_45bp_1
17	48638497	MT	1594	1638	44	random_40_45bp_1
20	19873925	MT	8087	8123	36	random_40_45bp_1
21	21708297	MT	5714	5750	36	random_40_45bp_1
1	157913737	MT	16289	16331	42	random_40_45bp_2
2	53168450	MT	16156	16196	40	random_40_45bp_2
3	65723380	MT	5774	5815	41	random_40_45bp_2
4	82695009	MT	11024	11065	41	random_40_45bp_2
5	32338472	MT	14828	14872	44	random_40_45bp_2
9	129686	MT	6227	6264	37	random_40_45bp_2
10	78769094	MT	6800	6840	40	random_40_45bp_2
11	128174803	MT	6201	6244	43	random_40_45bp_2
17	48638497	MT	1594	1635	41	random_40_45bp_2
21	42421348	MT	6868	6912	44	random_40_45bp_2
1	37611747	MT	8935	8981	46	random_45_55bp_1
2	33667410	MT	14778	14826	48	random_45_55bp_1
3	56113190	MT	11225	11269	44	random_45_55bp_1
4	29439623	MT	12836	12881	45	random_45_55bp_1
5	137311746	MT	50	92	42	random_45_55bp_1
6	17748404	MT	3760	3807	47	random_45_55bp_1
7	65254972	MT	14607	14656	49	random_45_55bp_1
9	129675	MT	6226	6276	50	random_45_55bp_1
10	78769052	MT	6799	6849	50	random_45_55bp_1
11	49861929	MT	16208	16257	49	random_45_55bp_1
12	111530068	MT	14855	14898	43	random_45_55bp_1
13	32707645	MT	9320	9374	54	random_45_55bp_1
16	79089773	MT	1708	1762	54	random_45_55bp_1
19	15630046	MT	5745	5786	41	random_45_55bp_1
21	21708297	MT	5714	5759	45	random_45_55bp_1
1	61649660	MT	5962	6009	47	random_45_55bp_2
2	33667410	MT	14778	14826	48	random_45_55bp_2
3	56113192	MT	11232	11275	43	random_45_55bp_2
4	82694922	MT	11024	11069	45	random_45_55bp_2
5	137311746	MT	54	96	42	random_45_55bp_2
6	166296343	MT	3403	3456	53	random_45_55bp_2
7	65254972	MT	14607	14656	49	random_45_55bp_2
9	129693	MT	6227	6269	42	random_45_55bp_2
10	78769258	MT	6800	6845	45	random_45_55bp_2
11	49861929	MT	16208	16257	49	random_45_55bp_2
12	111530068	MT	14855	14898	43	random_45_55bp_2
13	32707645	MT	9320	9374	54	random_45_55bp_2
16	79089773	MT	1708	1762	54	random_45_55bp_2
19	15630046	MT	5745	5786	41	random_45_55bp_2
21	21708297	MT	5713	5762	49	random_45_55bp_2
1	61649659	MT	5962	6031	69	random_50_75bp_1
2	33667411	MT	831	14845	14014	random_50_75bp_1
4	86138854	MT	6149	6211	62	random_50_75bp_1
5	137311743	MT	50	118	68	random_50_75bp_1
6	8494469	MT	6459	6530	71	random_50_75bp_1
7	39378396	MT	14409	14483	74	random_50_75bp_1
8	87811208	MT	6954	7029	75	random_50_75bp_1
9	129686	MT	6226	6291	65	random_50_75bp_1
10	78769259	MT	6800	6870	70	random_50_75bp_1
11	49862016	MT	16229	16300	71	random_50_75bp_1
12	81715265	MT	12840	12886	46	random_50_75bp_1
13	97768047	MT	7191	7256	65	random_50_75bp_1
15	92906709	MT	6557	6620	63	random_50_75bp_1
16	79089846	MT	1715	1780	65	random_50_75bp_1
17	48638497	MT	1594	1647	53	random_50_75bp_1
19	15630046	MT	5741	5807	66	random_50_75bp_1
20	54139659	MT	13612	13682	70	random_50_75bp_1
21	21708146	MT	5714	5783	69	random_50_75bp_1
22	10669628	MT	318	390	72	random_50_75bp_1
1	37611654	MT	8938	9002	64	random_50_75bp_2
2	21027775	MT	1301	1369	68	random_50_75bp_2
3	56113192	MT	11221	11287	66	random_50_75bp_2
4	82695009	MT	11024	11075	51	random_50_75bp_2
5	137311746	MT	49	116	67	random_50_75bp_2
6	144465532	MT	15920	15980	60	random_50_75bp_2
7	68238791	MT	11748	11812	64	random_50_75bp_2
8	93400394	MT	11001	11067	66	random_50_75bp_2
9	129766	MT	6226	6300	74	random_50_75bp_2
10	78769259	MT	6801	6867	66	random_50_75bp_2
11	56126814	MT	12863	12917	54	random_50_75bp_2
12	81715265	MT	12839	12898	59	random_50_75bp_2
13	32707645	MT	9388	9458	70	random_50_75bp_2
15	92906564	MT	6552	6627	75	random_50_75bp_2
16	79089773	MT	1708	1762	54	random_50_75bp_2
17	48638367	MT	1599	1658	59	random_50_75bp_2
19	15630045	MT	5737	5802	65	random_50_75bp_2
20	54139659	MT	13613	13671	58	random_50_75bp_2
21	21708146	MT	5714	5783	69	random_50_75bp_2
22	10669628	MT	318	390	72	random_50_75bp_2
9	129694	MT	6230	6276	46	simulation_numts_1
11	33291165	MT	6679	6768	89	simulation_numts_1
21	21708250	MT	5717	5779	62	simulation_numts_1
9	129767	MT	6226	6328	102	simulation_numts_10
21	21708210	MT	5717	5791	74	simulation_numts_10
4	126419044	MT	14035	14066	31	simulation_numts_2
6	17748310	MT	3761	3801	40	simulation_numts_2
12	87959137	MT	6485	6516	31	simulation_numts_2
20	46934402	MT	6856	7036	180	simulation_numts_2
2	33667412	MT	14793	14921	128	simulation_numts_3
3	181426729	MT	16293	16364	71	simulation_numts_3
9	129675	MT	6232	6408	176	simulation_numts_3
12	6247177	MT	12160	12192	32	simulation_numts_3
2	33667411	MT	14788	14859	71	simulation_numts_4
5	137311747	MT	46	93	47	simulation_numts_4
17	48638498	MT	1595	1692	97	simulation_numts_4
3	157804393	MT	3016	3121	105	simulation_numts_5
4	29439522	MT	12836	12940	104	simulation_numts_5
5	170046486	MT	3095	3165	70	simulation_numts_5
11	56126816	MT	12866	12917	51	simulation_numts_5
2	33667306	MT	14778	14850	72	simulation_numts_6
9	129767	MT	6228	6274	46	simulation_numts_6
13	32707646	MT	9222	9415	193	simulation_numts_6
1	61649660	MT	5959	6020	61	simulation_numts_7
2	33667413	MT	14778	14868	90	simulation_numts_7
9	129767	MT	6225	6308	83	simulation_numts_7
3	47754056	MT	3861	3935	74	simulation_numts_8
4	29439516	MT	12833	12946	113	simulation_numts_8
22	10669630	MT	318	388	70	simulation_numts_8
1	37611669	MT	8935	9008	73	simulation_numts_9
7	139398962	MT	1933	2005	72	simulation_numts_9
9	129765	MT	6225	6290	65	simulation_numts_9

## Sheet: CuteSV-based
Chromosome	Position	MT	Start	End	Length	Sample
1	115544958	MT	163	16263	469	numt_control_sample_1
5	66669155	MT	98	16253	414	numt_control_sample_1
12	123519886	MT	184	16483	270	numt_control_sample_1
20	63009077	MT	74	16424	219	numt_control_sample_1
21	11101511	MT	396	16560	405	numt_control_sample_1
22	30245527	MT	23	16511	81	numt_control_sample_1
1	126566522	MT	16	16130	455	numt_control_sample_10
6	25247576	MT	402	16278	693	numt_control_sample_10
8	68483796	MT	170	16381	358	numt_control_sample_10
14	9291019	MT	359	16328	600	numt_control_sample_10
20	53287942	MT	410	16144	835	numt_control_sample_10
22	16645244	MT	346	16437	478	numt_control_sample_10
1	92609775	MT	288	16151	706	numt_control_sample_11
3	49802431	MT	106	16268	407	numt_control_sample_11
8	118117009	MT	25	16267	327	numt_control_sample_11
10	87139884	MT	469	16363	675	numt_control_sample_11
17	30558868	MT	273	16466	376	numt_control_sample_11
21	15903453	MT	253	16159	663	numt_control_sample_11
X	63705588	MT	11	16251	329	numt_control_sample_12
3	136019766	MT	454	16200	823	numt_control_sample_12
9	30578842	MT	352	16228	693	numt_control_sample_12
16	81193556	MT	406	16344	631	numt_control_sample_12
18	36452213	MT	140	16268	441	numt_control_sample_12
20	40622930	MT	398	16385	582	numt_control_sample_12
X	145847323	MT	84	16368	285	numt_control_sample_13
3	120059797	MT	21	16224	366	numt_control_sample_13
9	102338593	MT	319	16472	416	numt_control_sample_13
15	59283700	MT	294	16140	723	numt_control_sample_13
20	37809209	MT	379	16244	704	numt_control_sample_13
21	23339921	MT	60	16327	302	numt_control_sample_13
5	97795085	MT	228	16549	248	numt_control_sample_2
12	50631380	MT	83	16504	148	numt_control_sample_2
16	2579231	MT	334	16172	731	numt_control_sample_2
17	49218852	MT	287	16089	767	numt_control_sample_2
18	43292345	MT	180	16217	532	numt_control_sample_2
21	28721349	MT	428	16306	691	numt_control_sample_2
1	120397477	MT	385	16105	849	numt_control_sample_3
2	236856071	MT	350	16362	557	numt_control_sample_3
11	75260724	MT	230	16448	351	numt_control_sample_3
17	37501242	MT	311	16473	407	numt_control_sample_3
18	74285078	MT	21	16351	239	numt_control_sample_3
3	186493639	MT	231	16081	719	numt_control_sample_4
7	135260925	MT	51	16415	205	numt_control_sample_4
10	3907729	MT	332	16384	517	numt_control_sample_4
12	103369277	MT	30	16392	207	numt_control_sample_4
14	84649459	MT	244	16080	733	numt_control_sample_4
16	90974210	MT	6	16441	134	numt_control_sample_4
X	44316468	MT	128	16139	558	numt_control_sample_5
2	119712457	MT	23	16500	92	numt_control_sample_5
5	134323993	MT	426	16118	877	numt_control_sample_5
17	57304046	MT	122	16418	273	numt_control_sample_5
18	6193248	MT	253	16301	521	numt_control_sample_5
22	29649350	MT	159	16077	651	numt_control_sample_5
X	86648252	MT	236	16544	261	numt_control_sample_6
2	180599089	MT	407	16408	568	numt_control_sample_6
6	9467867	MT	335	16078	826	numt_control_sample_6
10	42962049	MT	343	16429	483	numt_control_sample_6
11	76032004	MT	362	16502	429	numt_control_sample_6
19	24387911	MT	51	16304	316	numt_control_sample_6
4	156024770	MT	93	16262	400	numt_control_sample_7
5	19906734	MT	421	16465	525	numt_control_sample_7
8	80277010	MT	319	16494	394	numt_control_sample_7
11	44518715	MT	32	16557	44	numt_control_sample_7
14	13606200	MT	303	16290	582	numt_control_sample_7
22	35480721	MT	59	16192	436	numt_control_sample_7
4	187976703	MT	451	16483	537	numt_control_sample_8
13	86491572	MT	346	16414	501	numt_control_sample_8
16	63882930	MT	345	16278	636	numt_control_sample_8
17	9133215	MT	272	16251	590	numt_control_sample_8
18	11249736	MT	158	16119	608	numt_control_sample_8
22	11791075	MT	196	16356	409	numt_control_sample_8
6	158132036	MT	256	16153	672	numt_control_sample_9
7	32309829	MT	344	16126	787	numt_control_sample_9
8	74554537	MT	473	16317	725	numt_control_sample_9
13	80773450	MT	261	16428	402	numt_control_sample_9
15	16056828	MT	395	16360	604	numt_control_sample_9
19	18130295	MT	488	16104	953	numt_control_sample_9
2	67757552	MT	990	7574	6584	numt_mixed_sample_1
4	177208360	MT	13650	15428	1778	numt_mixed_sample_1
6	75717071	MT	6597	14813	8216	numt_mixed_sample_1
8	124854930	MT	441	16111	899	numt_mixed_sample_1
11	58301835	MT	11445	15782	4337	numt_mixed_sample_1
16	11458099	MT	1172	8155	6983	numt_mixed_sample_1
17	80480238	MT	9453	15149	5696	numt_mixed_sample_1
19	49002934	MT	15	145	130	numt_mixed_sample_1
21	16414684	MT	251	16362	458	numt_mixed_sample_1
22	19865873	MT	3568	9906	6338	numt_mixed_sample_1
6	111189494	MT	12370	15307	2937	numt_mixed_sample_10
7	148350460	MT	2168	4821	2653	numt_mixed_sample_10
9	129108892	MT	12100	12366	266	numt_mixed_sample_10
10	61507711	MT	2969	4424	1455	numt_mixed_sample_10
12	14658285	MT	2265	9199	6934	numt_mixed_sample_10
13	110518709	MT	10343	13607	3264	numt_mixed_sample_10
15	92057661	MT	11213	14754	3541	numt_mixed_sample_10
16	27811880	MT	4753	7069	2316	numt_mixed_sample_10
17	1507399	MT	523	16479	613	numt_mixed_sample_10
22	32717242	MT	3950	8339	4389	numt_mixed_sample_10
1	248095665	MT	1401	7806	6405	numt_mixed_sample_2
2	30077838	MT	8824	15332	6508	numt_mixed_sample_2
4	37013916	MT	8957	13889	4932	numt_mixed_sample_2
7	66786438	MT	499	16077	991	numt_mixed_sample_2
10	4292093	MT	200	16314	455	numt_mixed_sample_2
11	84660262	MT	7000	8147	1147	numt_mixed_sample_2
16	78609375	MT	144	16168	545	numt_mixed_sample_2
18	7212316	MT	3958	7066	3108	numt_mixed_sample_2
21	24875120	MT	6586	14807	8221	numt_mixed_sample_2
22	40170889	MT	5231	15587	10356	numt_mixed_sample_2
2	108283320	MT	8565	13369	4804	numt_mixed_sample_3
4	123885413	MT	8272	15143	6871	numt_mixed_sample_3
7	87218697	MT	4886	14988	10102	numt_mixed_sample_3
10	52745574	MT	2390	8631	6241	numt_mixed_sample_3
11	71350471	MT	3820	9477	5657	numt_mixed_sample_3
14	14831573	MT	1682	4211	2529	numt_mixed_sample_3
17	84014024	MT	12777	14991	2214	numt_mixed_sample_3
20	45978398	MT	154	16116	607	numt_mixed_sample_3
21	12563763	MT	139	2801	2662	numt_mixed_sample_3
22	36340357	MT	551	16275	845	numt_mixed_sample_3
X	107003476	MT	231	16076	724	numt_mixed_sample_4
3	63656645	MT	282	16054	797	numt_mixed_sample_4
5	60189969	MT	2638	13299	10661	numt_mixed_sample_4
8	12274383	MT	16112	16569	457	numt_mixed_sample_4
9	131433556	MT	227	16235	561	numt_mixed_sample_4
12	62512734	MT	10052	14712	4660	numt_mixed_sample_4
14	61956326	MT	7908	9861	1953	numt_mixed_sample_4
15	87108576	MT	3901	9354	5453	numt_mixed_sample_4
17	66273650	MT	61	16313	317	numt_mixed_sample_4
20	37518431	MT	8419	14269	5850	numt_mixed_sample_4
X	109746088	MT	208	16278	499	numt_mixed_sample_5
3	99089500	MT	22	16071	520	numt_mixed_sample_5
6	85771872	MT	18	16273	314	numt_mixed_sample_5
9	76303848	MT	3672	16507	12835	numt_mixed_sample_5
12	14334354	MT	388	16250	707	numt_mixed_sample_5
13	110403935	MT	467	16081	955	numt_mixed_sample_5
15	19601181	MT	8918	11498	2580	numt_mixed_sample_5
16	58524262	MT	6926	15548	8622	numt_mixed_sample_5
17	8842665	MT	347	16478	438	numt_mixed_sample_5
19	59303450	MT	6988	11277	4289	numt_mixed_sample_5
X	152945958	MT	8847	12590	3743	numt_mixed_sample_6
4	167304606	MT	107	16383	293	numt_mixed_sample_6
5	30356985	MT	5281	12980	7699	numt_mixed_sample_6
8	37902073	MT	7954	12551	4597	numt_mixed_sample_6
10	12747265	MT	562	16185	946	numt_mixed_sample_6
13	45970030	MT	322	16154	737	numt_mixed_sample_6
16	77174621	MT	12736	15340	2604	numt_mixed_sample_6
17	26553404	MT	7001	9121	2120	numt_mixed_sample_6
21	14971557	MT	562	16272	859	numt_mixed_sample_6
22	39209649	MT	2035	14952	12917	numt_mixed_sample_6
1	82820094	MT	289	16277	581	numt_mixed_sample_7
5	67821879	MT	199	16034	734	numt_mixed_sample_7
6	127774874	MT	3325	10603	7278	numt_mixed_sample_7
7	60058478	MT	3832	12013	8181	numt_mixed_sample_7
9	134744055	MT	603	763	160	numt_mixed_sample_7
10	31127772	MT	545	16156	958	numt_mixed_sample_7
17	52003933	MT	553	16462	660	numt_mixed_sample_7
18	37307886	MT	3341	16100	12759	numt_mixed_sample_7
19	1574136	MT	401	16321	649	numt_mixed_sample_7
4	75106700	MT	10673	14395	3722	numt_mixed_sample_8
6	140848579	MT	13783	14159	376	numt_mixed_sample_8
8	81872698	MT	6803	14935	8132	numt_mixed_sample_8
10	95970436	MT	1611	4632	3021	numt_mixed_sample_8
11	68162762	MT	1206	1640	434	numt_mixed_sample_8
12	39183025	MT	7875	15378	7503	numt_mixed_sample_8
13	101848577	MT	429	16495	503	numt_mixed_sample_8
14	31325365	MT	470	16385	654	numt_mixed_sample_8
16	82084229	MT	557	16451	675	numt_mixed_sample_8
18	71003931	MT	484	16230	823	numt_mixed_sample_8
X	116748139	MT	272	16097	744	numt_mixed_sample_9
2	14297554	MT	2222	6090	3868	numt_mixed_sample_9
4	104442298	MT	1553	10328	8775	numt_mixed_sample_9
6	48092288	MT	840	2821	1981	numt_mixed_sample_9
7	78792603	MT	4749	9464	4715	numt_mixed_sample_9
11	303129	MT	44	16567	46	numt_mixed_sample_9
14	26926121	MT	7586	13466	5880	numt_mixed_sample_9
16	41272709	MT	7444	8441	997	numt_mixed_sample_9
19	50113672	MT	411	16462	518	numt_mixed_sample_9
X	114189004	MT	2	2111	2109	random_1000bp_1
1	50714132	MT	12101	16495	4394	random_1000bp_1
2	34533163	MT	6136	16089	9953	random_1000bp_1
3	160766690	MT	2006	5286	3280	random_1000bp_1
4	29439499	MT	3249	15663	12414	random_1000bp_1
5	32338359	MT	4076	14980	10904	random_1000bp_1
6	49250237	MT	2147	12311	10164	random_1000bp_1
7	118679123	MT	10355	13160	2805	random_1000bp_1
8	137906766	MT	1942	14140	12198	random_1000bp_1
9	104925947	MT	54	16516	16462	random_1000bp_1
10	108880261	MT	1099	6062	4963	random_1000bp_1
11	49861826	MT	2	16089	16087	random_1000bp_1
12	6247152	MT	5171	13269	8098	random_1000bp_1
13	72566362	MT	1584	7990	6406	random_1000bp_1
14	40884935	MT	13819	14993	1174	random_1000bp_1
15	77390527	MT	753	6184	5431	random_1000bp_1
16	25787605	MT	6428	8109	1681	random_1000bp_1
17	22521366	MT	2	16569	16567	random_1000bp_1
18	11681966	MT	629	3153	2524	random_1000bp_1
19	32966772	MT	9932	12290	2358	random_1000bp_1
20	61863833	MT	9489	12931	3442	random_1000bp_1
21	28531526	MT	2	16569	16567	random_1000bp_1
22	50401716	MT	13056	14432	1376	random_1000bp_1
X	102186452	MT	2	2111	2109	random_1000bp_2
1	225353483	MT	863	11303	10440	random_1000bp_2
2	33667346	MT	7182	16183	9001	random_1000bp_2
3	176731169	MT	2003	5290	3287	random_1000bp_2
4	86138809	MT	3249	15664	12415	random_1000bp_2
5	170103185	MT	4071	14980	10909	random_1000bp_2
6	141040344	MT	2148	12310	10162	random_1000bp_2
7	118679123	MT	10355	13160	2805	random_1000bp_2
8	62102860	MT	1941	14142	12201	random_1000bp_2
9	2196697	MT	317	14040	13723	random_1000bp_2
10	42548897	MT	1100	6063	4963	random_1000bp_2
11	49861844	MT	2	16092	16090	random_1000bp_2
12	87959136	MT	5168	13274	8106	random_1000bp_2
13	109560595	MT	1592	7990	6398	random_1000bp_2
14	40884935	MT	13819	14993	1174	random_1000bp_2
15	77390527	MT	755	6184	5429	random_1000bp_2
16	8588979	MT	2	16239	16237	random_1000bp_2
17	22521366	MT	2	16569	16567	random_1000bp_2
18	38268771	MT	633	3148	2515	random_1000bp_2
19	32966772	MT	9932	12290	2358	random_1000bp_2
20	62131656	MT	9489	12931	3442	random_1000bp_2
21	28531526	MT	2	16569	16567	random_1000bp_2
22	40504120	MT	13057	14442	1385	random_1000bp_2
X	22507226	MT	13106	13289	183	random_100bp_1
1	116087671	MT	13332	13429	97	random_100bp_1
2	116250046	MT	7646	7762	116	random_100bp_1
3	108564542	MT	10627	10734	107	random_100bp_1
4	102137186	MT	10975	11147	172	random_100bp_1
5	45142344	MT	1261	1371	110	random_100bp_1
6	157370070	MT	14551	14655	104	random_100bp_1
7	115030581	MT	3221	3385	164	random_100bp_1
8	62102862	MT	7088	7188	100	random_100bp_1
9	129505	MT	6234	6418	184	random_100bp_1
10	78769258	MT	6805	6893	88	random_100bp_1
11	101573682	MT	7779	7870	91	random_100bp_1
12	50758757	MT	3018	3124	106	random_100bp_1
13	109560593	MT	3334	3419	85	random_100bp_1
14	76541588	MT	13202	13373	171	random_100bp_1
16	68783696	MT	13259	13397	138	random_100bp_1
17	48638365	MT	1597	1704	107	random_100bp_1
18	75602821	MT	16386	16507	121	random_100bp_1
20	18556545	MT	2754	2839	85	random_100bp_1
21	43004816	MT	259	405	146	random_100bp_1
22	50401715	MT	14287	14427	140	random_100bp_1
X	18024884	MT	2727	2904	177	random_100bp_2
1	235359925	MT	8943	9052	109	random_100bp_2
2	33667410	MT	14778	14895	117	random_100bp_2
3	41419806	MT	3016	3189	173	random_100bp_2
4	29439536	MT	12839	12952	113	random_100bp_2
5	137311746	MT	44	156	112	random_100bp_2
6	35337101	MT	8437	8528	91	random_100bp_2
7	100149096	MT	8436	8571	135	random_100bp_2
8	136565939	MT	13820	13933	113	random_100bp_2
9	129675	MT	6234	6377	143	random_100bp_2
10	124191037	MT	6244	6356	112	random_100bp_2
11	106604254	MT	6849	6960	111	random_100bp_2
12	87429145	MT	4536	4719	183	random_100bp_2
13	32707645	MT	9246	9429	183	random_100bp_2
14	71600403	MT	3673	3843	170	random_100bp_2
15	44023638	MT	13771	13954	183	random_100bp_2
16	89314316	MT	3238	3383	145	random_100bp_2
17	48638496	MT	1593	1701	108	random_100bp_2
18	68559629	MT	11869	12036	167	random_100bp_2
19	38866473	MT	12922	13025	103	random_100bp_2
20	46934261	MT	6846	7034	188	random_100bp_2
21	21708249	MT	5717	5812	95	random_100bp_2
22	43334838	MT	10798	10907	109	random_100bp_2
X	22507226	MT	13106	13289	183	random_100bp_3
1	235359872	MT	8940	9052	112	random_100bp_3
2	33667412	MT	14778	14969	191	random_100bp_3
3	160766927	MT	2712	2847	135	random_100bp_3
4	82695009	MT	11025	11124	99	random_100bp_3
5	137311746	MT	44	154	110	random_100bp_3
6	157370070	MT	14551	14653	102	random_100bp_3
7	42589149	MT	8510	8642	132	random_100bp_3
8	136565939	MT	13820	13933	113	random_100bp_3
9	129761	MT	6227	6367	140	random_100bp_3
10	124191037	MT	6233	6368	135	random_100bp_3
11	3739400	MT	7843	7949	106	random_100bp_3
12	87429143	MT	4547	4715	168	random_100bp_3
13	99142440	MT	11005	11198	193	random_100bp_3
14	76541590	MT	13206	13373	167	random_100bp_3
15	44023638	MT	13771	13954	183	random_100bp_3
16	68783696	MT	13259	13397	138	random_100bp_3
17	48638495	MT	1597	1706	109	random_100bp_3
18	68559630	MT	11870	12039	169	random_100bp_3
19	15630046	MT	5738	5850	112	random_100bp_3
20	46934401	MT	6847	7036	189	random_100bp_3
21	21708296	MT	5714	5821	107	random_100bp_3
22	27051786	MT	8672	8795	123	random_100bp_3
X	106713992	MT	10416	10554	138	random_100bp_4
1	235359979	MT	8940	9051	111	random_100bp_4
2	33667410	MT	14798	14985	187	random_100bp_4
3	121532677	MT	7793	7983	190	random_100bp_4
4	29439625	MT	12837	12955	118	random_100bp_4
5	84138718	MT	4851	4953	102	random_100bp_4
6	35337093	MT	8432	8534	102	random_100bp_4
7	139398961	MT	1931	2034	103	random_100bp_4
8	6073294	MT	1101	1268	167	random_100bp_4
9	129640	MT	6229	6337	108	random_100bp_4
10	124191037	MT	6233	6368	135	random_100bp_4
11	3739665	MT	7843	7952	109	random_100bp_4
12	87429149	MT	4540	4710	170	random_100bp_4
13	32707645	MT	9222	9377	155	random_100bp_4
14	87017775	MT	6266	6390	124	random_100bp_4
15	44023638	MT	13771	13954	183	random_100bp_4
16	89314316	MT	3238	3383	145	random_100bp_4
17	48638389	MT	1595	1703	108	random_100bp_4
18	68559629	MT	11869	12034	165	random_100bp_4
19	15630046	MT	5741	5850	109	random_100bp_4
20	7834073	MT	12218	12372	154	random_100bp_4
22	27051911	MT	8671	8796	125	random_100bp_4
X	22507226	MT	13106	13289	183	random_150bp
1	236412003	MT	6565	6751	186	random_150bp
2	33667299	MT	14777	14935	158	random_150bp
3	68870690	MT	4484	4658	174	random_150bp
4	29439632	MT	12842	12993	151	random_150bp
5	788244	MT	4076	4235	159	random_150bp
6	149140402	MT	2663	2820	157	random_150bp
7	115030581	MT	3221	3385	164	random_150bp
8	62102861	MT	7085	7243	158	random_150bp
9	129674	MT	6226	6381	155	random_150bp
10	64293236	MT	11880	12039	159	random_150bp
11	101573728	MT	7766	7917	151	random_150bp
12	87429020	MT	4537	4716	179	random_150bp
13	32707645	MT	9254	9429	175	random_150bp
14	76541588	MT	13205	13372	167	random_150bp
15	44023638	MT	13771	13953	182	random_150bp
18	68559630	MT	11869	12032	163	random_150bp
20	46934400	MT	6846	7023	177	random_150bp
21	44233284	MT	15457	15632	175	random_150bp
22	37525093	MT	16082	16250	168	random_150bp
1	61649660	MT	5962	5997	35	random_30bp_2
2	33667411	MT	14863	14899	36	random_30bp_2
4	86138983	MT	6149	6181	32	random_30bp_2
5	66884349	MT	11725	11757	32	random_30bp_2
6	17748403	MT	3761	3798	37	random_30bp_2
8	62102863	MT	8478	8509	31	random_30bp_2
9	129765	MT	6226	6257	31	random_30bp_2
10	58133496	MT	4924	4952	28	random_30bp_2
11	90789151	MT	4959	4994	35	random_30bp_2
12	125419046	MT	15591	15616	25	random_30bp_2
12	6247175	MT	12158	12186	28	random_30bp_2
13	71590067	MT	4991	5026	35	random_30bp_2
14	97563750	MT	10332	10369	37	random_30bp_2
16	53197269	MT	15049	15083	34	random_30bp_2
17	48638390	MT	1594	1619	25	random_30bp_2
18	11681871	MT	741	771	30	random_30bp_2
20	21474598	MT	9493	9527	34	random_30bp_2
22	45859219	MT	7870	7906	36	random_30bp_2
1	37611741	MT	8935	8961	26	random_30bp_3
2	53168450	MT	16155	16188	33	random_30bp_3
3	178123624	MT	14959	14990	31	random_30bp_3
4	86138836	MT	6149	6180	31	random_30bp_3
5	66884348	MT	11725	11760	35	random_30bp_3
6	17748237	MT	3763	3792	29	random_30bp_3
8	62102863	MT	8478	8509	31	random_30bp_3
9	129766	MT	6226	6264	38	random_30bp_3
11	90789151	MT	4959	4994	35	random_30bp_3
12	69343456	MT	8760	8790	30	random_30bp_3
13	71590067	MT	4991	5026	35	random_30bp_3
14	97563750	MT	10332	10369	37	random_30bp_3
16	53197269	MT	15049	15087	38	random_30bp_3
17	48638496	MT	1597	1627	30	random_30bp_3
18	11681871	MT	741	775	34	random_30bp_3
19	15630046	MT	5740	5775	35	random_30bp_3
20	19873922	MT	8089	8118	29	random_30bp_3
21	21708293	MT	5713	5743	30	random_30bp_3
22	45100099	MT	15201	15235	34	random_30bp_3
1	61649660	MT	5962	5997	35	random_30bp_4
2	33667411	MT	14896	14927	31	random_30bp_4
3	178123627	MT	14959	14994	35	random_30bp_4
4	82695009	MT	11024	11053	29	random_30bp_4
5	66884349	MT	11725	11757	32	random_30bp_4
6	17748403	MT	3761	3798	37	random_30bp_4
8	62102863	MT	8478	8510	32	random_30bp_4
9	129766	MT	6230	6263	33	random_30bp_4
10	78769254	MT	6801	6833	32	random_30bp_4
11	90789151	MT	4959	4994	35	random_30bp_4
12	125419046	MT	15591	15616	25	random_30bp_4
12	6247175	MT	12158	12186	28	random_30bp_4
13	71590067	MT	4991	5026	35	random_30bp_4
14	97563750	MT	10332	10369	37	random_30bp_4
16	53197269	MT	15049	15086	37	random_30bp_4
17	48638390	MT	1598	1624	26	random_30bp_4
18	11681871	MT	741	771	30	random_30bp_4
20	19873922	MT	8089	8118	29	random_30bp_4
21	42421349	MT	6868	6905	37	random_30bp_4
22	45100099	MT	15201	15235	34	random_30bp_4
1	37611745	MT	8935	8964	29	random_30bp_5
2	53168450	MT	16155	16188	33	random_30bp_5
3	170943797	MT	4523	4556	33	random_30bp_5
5	66884349	MT	11725	11757	32	random_30bp_5
6	17748237	MT	3763	3792	29	random_30bp_5
8	62102863	MT	8478	8509	31	random_30bp_5
9	129694	MT	6225	6262	37	random_30bp_5
11	49861907	MT	16337	16370	33	random_30bp_5
13	71590067	MT	4988	5027	39	random_30bp_5
14	97563750	MT	10332	10369	37	random_30bp_5
16	53197269	MT	15049	15087	38	random_30bp_5
17	48638496	MT	1597	1627	30	random_30bp_5
18	11681871	MT	741	771	30	random_30bp_5
21	21708295	MT	5714	5746	32	random_30bp_5
22	45100098	MT	15201	15235	34	random_30bp_5
1	61649658	MT	5960	6000	40	random_40_45bp_1
2	107736826	MT	8809	8847	38	random_40_45bp_1
3	56113190	MT	11223	11260	37	random_40_45bp_1
4	29439624	MT	12836	12878	42	random_40_45bp_1
6	17748220	MT	3760	3803	43	random_40_45bp_1
8	62102863	MT	8470	8498	28	random_40_45bp_1
9	129691	MT	6226	6265	39	random_40_45bp_1
10	78769259	MT	6802	6841	39	random_40_45bp_1
11	49861920	MT	16296	16334	38	random_40_45bp_1
12	92704707	MT	11675	11720	45	random_40_45bp_1
13	32707645	MT	9298	9334	36	random_40_45bp_1
14	97563748	MT	10332	10370	38	random_40_45bp_1
16	53197269	MT	15049	15087	38	random_40_45bp_1
20	19873922	MT	8089	8118	29	random_40_45bp_1
21	21708297	MT	5714	5750	36	random_40_45bp_1
1	157913737	MT	16289	16330	41	random_40_45bp_2
2	53168450	MT	16155	16188	33	random_40_45bp_2
3	65723380	MT	5772	5815	43	random_40_45bp_2
4	82695009	MT	11024	11065	41	random_40_45bp_2
5	32338472	MT	14833	14870	37	random_40_45bp_2
9	129682	MT	6225	6263	38	random_40_45bp_2
10	78769092	MT	6798	6839	41	random_40_45bp_2
11	128174803	MT	6201	6244	43	random_40_45bp_2
17	48638496	MT	1596	1638	42	random_40_45bp_2
21	42421348	MT	6868	6912	44	random_40_45bp_2
1	37611744	MT	8935	8980	45	random_45_55bp_1
2	33667410	MT	14778	14826	48	random_45_55bp_1
3	56113190	MT	11225	11269	44	random_45_55bp_1
4	29439623	MT	12836	12880	44	random_45_55bp_1
5	137311744	MT	46	94	48	random_45_55bp_1
6	17748404	MT	3760	3800	40	random_45_55bp_1
7	65254972	MT	14606	14656	50	random_45_55bp_1
9	129675	MT	6225	6276	51	random_45_55bp_1
10	78769052	MT	6798	6849	51	random_45_55bp_1
12	111530062	MT	14856	14894	38	random_45_55bp_1
13	32707645	MT	9320	9374	54	random_45_55bp_1
16	79089773	MT	1707	1761	54	random_45_55bp_1
19	15630046	MT	5738	5792	54	random_45_55bp_1
21	21708297	MT	5717	5758	41	random_45_55bp_1
1	61649660	MT	5964	6014	50	random_45_55bp_2
2	33667410	MT	14778	14826	48	random_45_55bp_2
3	56113192	MT	11232	11275	43	random_45_55bp_2
4	82694922	MT	11024	11069	45	random_45_55bp_2
5	137311746	MT	47	96	49	random_45_55bp_2
6	166296343	MT	3403	3456	53	random_45_55bp_2
7	65254972	MT	14606	14656	50	random_45_55bp_2
9	129691	MT	6225	6270	45	random_45_55bp_2
10	78769258	MT	6803	6848	45	random_45_55bp_2
12	111530068	MT	14852	14898	46	random_45_55bp_2
13	32707645	MT	9322	9374	52	random_45_55bp_2
16	79089773	MT	1707	1762	55	random_45_55bp_2
19	15630046	MT	5738	5792	54	random_45_55bp_2
21	21708297	MT	5714	5759	45	random_45_55bp_2
1	61649659	MT	5960	6031	71	random_50_75bp_1
2	33667411	MT	14778	14844	66	random_50_75bp_1
3	56113192	MT	11222	11282	60	random_50_75bp_1
4	86138854	MT	6149	6211	62	random_50_75bp_1
5	137311743	MT	50	118	68	random_50_75bp_1
6	8494469	MT	6463	6521	58	random_50_75bp_1
7	39378396	MT	14409	14483	74	random_50_75bp_1
8	87811207	MT	6954	7025	71	random_50_75bp_1
9	129686	MT	6226	6292	66	random_50_75bp_1
10	78769259	MT	6800	6869	69	random_50_75bp_1
11	49862016	MT	16227	16301	74	random_50_75bp_1
12	81715264	MT	12842	12886	44	random_50_75bp_1
13	97768047	MT	7193	7248	55	random_50_75bp_1
15	92906709	MT	6555	6621	66	random_50_75bp_1
16	79089846	MT	1714	1781	67	random_50_75bp_1
17	48638497	MT	1594	1651	57	random_50_75bp_1
19	15630046	MT	5738	5811	73	random_50_75bp_1
20	54139659	MT	13613	13671	58	random_50_75bp_1
21	21708146	MT	5714	5786	72	random_50_75bp_1
22	10669628	MT	318	391	73	random_50_75bp_1
1	37611654	MT	8935	9003	68	random_50_75bp_2
2	21027775	MT	1300	1369	69	random_50_75bp_2
4	82695009	MT	11024	11076	52	random_50_75bp_2
5	137311746	MT	46	116	70	random_50_75bp_2
6	144465526	MT	15916	15978	62	random_50_75bp_2
7	68238791	MT	11749	11812	63	random_50_75bp_2
8	93400391	MT	11001	11059	58	random_50_75bp_2
9	129766	MT	6226	6301	75	random_50_75bp_2
10	78769261	MT	6805	6867	62	random_50_75bp_2
11	56126814	MT	12863	12913	50	random_50_75bp_2
12	81715268	MT	12841	12900	59	random_50_75bp_2
13	32707645	MT	9388	9460	72	random_50_75bp_2
15	92906564	MT	6551	6626	75	random_50_75bp_2
16	79089773	MT	1707	1761	54	random_50_75bp_2
17	48638367	MT	1594	1656	62	random_50_75bp_2
19	15630044	MT	5738	5809	71	random_50_75bp_2
20	54139659	MT	13612	13682	70	random_50_75bp_2
21	21708146	MT	5714	5786	72	random_50_75bp_2
22	10669628	MT	318	389	71	random_50_75bp_2
11	33291165	MT	6679	6769	90	simulation_numts_1
9	129767	MT	6226	6328	102	simulation_numts_10
21	21708210	MT	5718	5793	75	simulation_numts_10
4	126419043	MT	14031	14066	35	simulation_numts_2
6	17748308	MT	3761	3799	38	simulation_numts_2
12	87959136	MT	6486	6512	26	simulation_numts_2
20	46934402	MT	6847	7035	188	simulation_numts_2
2	33667412	MT	14782	14921	139	simulation_numts_3
3	181426729	MT	16292	16364	72	simulation_numts_3
9	129673	MT	6225	6406	181	simulation_numts_3
12	6247176	MT	12159	12190	31	simulation_numts_3
2	33667410	MT	14784	14859	75	simulation_numts_4
5	137311747	MT	45	100	55	simulation_numts_4
17	48638498	MT	1593	1699	106	simulation_numts_4
3	157804395	MT	3020	3116	96	simulation_numts_5
4	29439522	MT	12836	12935	99	simulation_numts_5
5	170046486	MT	3095	3164	69	simulation_numts_5
11	56126815	MT	12865	12913	48	simulation_numts_5
2	33667303	MT	14778	14861	83	simulation_numts_6
9	129767	MT	6228	6274	46	simulation_numts_6
13	32707644	MT	9229	9414	185	simulation_numts_6
1	61649659	MT	5959	6020	61	simulation_numts_7
2	33667412	MT	14780	14867	87	simulation_numts_7
9	129767	MT	6238	6307	69	simulation_numts_7
3	47754056	MT	3864	3939	75	simulation_numts_8
4	29439516	MT	12833	12946	113	simulation_numts_8
22	10669630	MT	317	391	74	simulation_numts_8
1	37611669	MT	8936	9008	72	simulation_numts_9
7	139398959	MT	1931	2006	75	simulation_numts_9
9	129765	MT	6228	6288	60	simulation_numts_9

## Sheet: Per Sample Classification
Sample	TP	FP	FN	Precision	Recall	F1-Score	SV Caller	TP	FP	FN	Precision	Recall	F1-Score	SV Caller
numt_control_sample_1	6	0	0	1	1	1	Sniffles2	6	0	0	1	1	1	CuteSV
numt_control_sample_10	6	0	0	1	1	1	Sniffles2	6	0	0	1	1	1	CuteSV
numt_control_sample_11	6	0	0	1	1	1	Sniffles2	6	0	0	1	1	1	CuteSV
numt_control_sample_12	6	0	0	1	1	1	Sniffles2	6	0	0	1	1	1	CuteSV
numt_control_sample_13	6	0	0	1	1	1	Sniffles2	6	0	0	1	1	1	CuteSV
numt_control_sample_2	6	0	0	1	1	1	Sniffles2	6	0	0	1	1	1	CuteSV
numt_control_sample_3	5	0	1	1	0.833333	0.909091	Sniffles2	5	0	1	1	0.833333	0.909091	CuteSV
numt_control_sample_4	6	0	0	1	1	1	Sniffles2	6	0	0	1	1	1	CuteSV
numt_control_sample_5	6	0	0	1	1	1	Sniffles2	6	0	0	1	1	1	CuteSV
numt_control_sample_6	6	0	0	1	1	1	Sniffles2	6	0	0	1	1	1	CuteSV
numt_control_sample_7	6	0	0	1	1	1	Sniffles2	6	0	0	1	1	1	CuteSV
numt_control_sample_8	6	0	0	1	1	1	Sniffles2	6	0	0	1	1	1	CuteSV
numt_control_sample_9	6	0	0	1	1	1	Sniffles2	6	0	0	1	1	1	CuteSV
numt_mixed_sample_1	10	0	0	1	1	1	Sniffles2	10	0	0	1	1	1	CuteSV
numt_mixed_sample_10	10	0	0	1	1	1	Sniffles2	10	0	0	1	1	1	CuteSV
numt_mixed_sample_2	10	0	0	1	1	1	Sniffles2	10	0	0	1	1	1	CuteSV
numt_mixed_sample_3	10	0	0	1	1	1	Sniffles2	10	0	0	1	1	1	CuteSV
numt_mixed_sample_4	10	0	0	1	1	1	Sniffles2	10	0	0	1	1	1	CuteSV
numt_mixed_sample_5	10	0	0	1	1	1	Sniffles2	10	0	0	1	1	1	CuteSV
numt_mixed_sample_6	10	0	0	1	1	1	Sniffles2	10	0	0	1	1	1	CuteSV
numt_mixed_sample_7	9	0	1	1	0.9	0.947368	Sniffles2	9	0	1	1	0.9	0.947368	CuteSV
numt_mixed_sample_8	10	0	0	1	1	1	Sniffles2	10	0	0	1	1	1	CuteSV
numt_mixed_sample_9	9	0	1	1	0.9	0.947368	Sniffles2	9	0	1	1	0.9	0.947368	CuteSV
random_1000bp_1	23	0	0	1	1	1	Sniffles2	23	0	0	1	1	1	CuteSV
random_1000bp_2	23	0	0	1	1	1	Sniffles2	23	0	0	1	1	1	CuteSV
random_100bp_1	21	0	0	1	1	1	Sniffles2	21	0	0	1	1	1	CuteSV
random_100bp_2	23	0	0	1	1	1	Sniffles2	23	0	0	1	1	1	CuteSV
random_100bp_3	23	0	0	1	1	1	Sniffles2	23	0	0	1	1	1	CuteSV
random_100bp_4	22	0	0	1	1	1	Sniffles2	22	0	0	1	1	1	CuteSV
random_150bp	20	0	0	1	1	1	Sniffles2	20	0	0	1	1	1	CuteSV
random_30bp_2	20	0	0	1	1	1	Sniffles2	18	0	2	1	0.9	0.947368	CuteSV
random_30bp_3	18	0	2	1	0.9	0.947368	Sniffles2	19	0	1	1	0.95	0.974359	CuteSV
random_30bp_4	20	0	0	1	1	1	Sniffles2	20	0	0	1	1	1	CuteSV
random_30bp_5	20	0	0	1	1	1	Sniffles2	15	0	5	1	0.75	0.857143	CuteSV
random_40_45bp_1	17	0	0	1	1	1	Sniffles2	15	0	2	1	0.882353	0.9375	CuteSV
random_40_45bp_2	10	0	0	1	1	1	Sniffles2	10	0	0	1	1	1	CuteSV
random_45_55bp_1	15	0	0	1	1	1	Sniffles2	14	0	1	1	0.933333	0.965517	CuteSV
random_45_55bp_2	15	0	0	1	1	1	Sniffles2	14	0	1	1	0.933333	0.965517	CuteSV
random_50_75bp_1	19	0	1	1	0.95	0.974359	Sniffles2	20	0	0	1	1	1	CuteSV
random_50_75bp_2	20	0	0	1	1	1	Sniffles2	19	0	1	1	0.95	0.974359	CuteSV
simulation_numts_1	3	0	0	1	1	1	Sniffles2	1	0	2	1	0.333333	0.5	CuteSV
simulation_numts_10	2	0	0	1	1	1	Sniffles2	2	0	0	1	1	1	CuteSV
simulation_numts_2	4	0	0	1	1	1	Sniffles2	4	0	0	1	1	1	CuteSV
simulation_numts_3	4	0	0	1	1	1	Sniffles2	4	0	0	1	1	1	CuteSV
simulation_numts_4	3	0	0	1	1	1	Sniffles2	3	0	0	1	1	1	CuteSV
simulation_numts_5	4	0	0	1	1	1	Sniffles2	4	0	0	1	1	1	CuteSV
simulation_numts_6	3	0	0	1	1	1	Sniffles2	3	0	0	1	1	1	CuteSV
simulation_numts_7	3	0	0	1	1	1	Sniffles2	3	0	0	1	1	1	CuteSV
simulation_numts_8	3	0	0	1	1	1	Sniffles2	3	0	0	1	1	1	CuteSV
simulation_numts_9	3	0	0	1	1	1	Sniffles2	3	0	0	1	1	1	CuteSV

## Sheet: Classification Metric
TP	FP	FN	Precison	Recall	F1-Score	Caller
536	0	6	1	0.989	0.99447	Sniffles2
524	0	18	1	0.967	0.983223	CuteSV
