# Supplementary material for: ANOMALY: a Snakemake pipeline for identifying NuMTs from long-read sequencing data
Source: NAR Genom Bioinform. 2026 Feb 4;8(1):lqag014. doi: 10.1093/nargab/lqag014 (PMC12869244; doi:10.1093/nargab/lqag014)
Supplement: lqag014_Supplemental_Files [file lqag014_supplemental_files.zip › Supplementary Table 4.xlsx]

## Sheet: Sniffles2 Branch
Chromosome	Position	MT	Start	End	Length	Sample
1	126566522	MT	17	16130	456	numt_control_sample_10
6	25247572	MT	401	16278	692	numt_control_sample_10
8	68483796	MT	170	16384	355	numt_control_sample_10
14	9291018	MT	359	16337	591	numt_control_sample_10
20	53287942	MT	407	16150	826	numt_control_sample_10
22	16645247	MT	350	16414	505	numt_control_sample_10
1	92609775	MT	289	16154	704	numt_control_sample_11
3	49802433	MT	114	16260	423	numt_control_sample_11
8	118117009	MT	25	16267	327	numt_control_sample_11
10	87139885	MT	454	16364	659	numt_control_sample_11
17	30558868	MT	277	16469	377	numt_control_sample_11
21	15903453	MT	256	16159	666	numt_control_sample_11
X	63705582	MT	4	16245	328	numt_control_sample_12
3	136019766	MT	464	16200	833	numt_control_sample_12
9	30578841	MT	347	16229	687	numt_control_sample_12
16	81193556	MT	404	16346	627	numt_control_sample_12
18	36452213	MT	139	16273	435	numt_control_sample_12
20	40622930	MT	388	16385	572	numt_control_sample_12
X	145847323	MT	85	16374	280	numt_control_sample_13
3	120059797	MT	17	16224	362	numt_control_sample_13
9	102338593	MT	319	16470	418	numt_control_sample_13
15	59283700	MT	296	16140	725	numt_control_sample_13
20	37809209	MT	379	16241	707	numt_control_sample_13
21	23339924	MT	69	16328	310	numt_control_sample_13
1	115544958	MT	161	16268	462	numt_control_sample_1
5	66669157	MT	104	16254	419	numt_control_sample_1
12	123519889	MT	188	16482	275	numt_control_sample_1
20	63009076	MT	74	16425	218	numt_control_sample_1
21	11101511	MT	396	16560	405	numt_control_sample_1
22	30245527	MT	27	16512	84	numt_control_sample_1
5	97795085	MT	227	16547	249	numt_control_sample_2
12	50631380	MT	82	16504	147	numt_control_sample_2
16	2579231	MT	335	16172	732	numt_control_sample_2
17	49218855	MT	303	16101	771	numt_control_sample_2
18	43292352	MT	185	16208	546	numt_control_sample_2
21	28721349	MT	429	16306	692	numt_control_sample_2
1	120397479	MT	388	16103	854	numt_control_sample_3
2	236856071	MT	340	16360	549	numt_control_sample_3
11	75260724	MT	230	16450	349	numt_control_sample_3
17	37501242	MT	314	16482	401	numt_control_sample_3
18	74285078	MT	21	16351	239	numt_control_sample_3
3	186493638	MT	228	16081	716	numt_control_sample_4
7	135260925	MT	53	16410	212	numt_control_sample_4
10	3907729	MT	334	16384	519	numt_control_sample_4
12	103369278	MT	32	16384	217	numt_control_sample_4
14	84649459	MT	229	16080	718	numt_control_sample_4
16	90974210	MT	6	16446	129	numt_control_sample_4
X	86648254	MT	240	16546	263	numt_control_sample_6
2	180599089	MT	410	16408	571	numt_control_sample_6
6	9467867	MT	331	16074	826	numt_control_sample_6
10	42962049	MT	346	16430	485	numt_control_sample_6
11	76031997	MT	359	16494	434	numt_control_sample_6
19	24387910	MT	49	16304	314	numt_control_sample_6
4	156024770	MT	92	16258	403	numt_control_sample_7
5	19906734	MT	433	16465	537	numt_control_sample_7
8	80277011	MT	323	16493	399	numt_control_sample_7
11	44518716	MT	34	16560	43	numt_control_sample_7
14	13606200	MT	303	16290	582	numt_control_sample_7
22	35480721	MT	60	16192	437	numt_control_sample_7
4	187976702	MT	455	16483	541	numt_control_sample_8
13	86491578	MT	349	16416	502	numt_control_sample_8
16	63882925	MT	342	16273	638	numt_control_sample_8
17	9133215	MT	270	16247	592	numt_control_sample_8
18	11249735	MT	158	16118	609	numt_control_sample_8
22	11791076	MT	185	16351	403	numt_control_sample_8
6	158132036	MT	258	16153	674	numt_control_sample_9
7	32309829	MT	346	16126	789	numt_control_sample_9
8	74554537	MT	475	16327	717	numt_control_sample_9
13	80773450	MT	258	16425	402	numt_control_sample_9
15	16056828	MT	396	16363	602	numt_control_sample_9
19	18130295	MT	492	16104	957	numt_control_sample_9
6	111189493	MT	12374	15303	2929	numt_mixed_sample_10
7	148350459	MT	2168	4813	2645	numt_mixed_sample_10
9	129108892	MT	12102	12366	264	numt_mixed_sample_10
10	61507710	MT	2987	4419	1432	numt_mixed_sample_10
12	14658285	MT	2282	9199	6917	numt_mixed_sample_10
13	110518709	MT	10348	13603	3255	numt_mixed_sample_10
15	92057660	MT	11213	14752	3539	numt_mixed_sample_10
16	27811880	MT	4755	7054	2299	numt_mixed_sample_10
17	1507403	MT	534	16476	627	numt_mixed_sample_10
22	32717243	MT	3951	8327	4376	numt_mixed_sample_10
4	177208359	MT	13649	15406	1757	numt_mixed_sample_1
8	124854929	MT	481	16110	940	numt_mixed_sample_1
11	58301834	MT	11445	15779	4334	numt_mixed_sample_1
19	49002934	MT	145	16559	155	numt_mixed_sample_1
21	16414684	MT	251	16363	457	numt_mixed_sample_1
1	248095668	MT	1400	7801	6401	numt_mixed_sample_2
4	37013916	MT	8959	13877	4918	numt_mixed_sample_2
7	66786437	MT	498	16078	989	numt_mixed_sample_2
10	4292093	MT	203	16315	457	numt_mixed_sample_2
11	84660260	MT	6999	8144	1145	numt_mixed_sample_2
16	78609377	MT	145	16168	546	numt_mixed_sample_2
18	7212316	MT	3965	7066	3101	numt_mixed_sample_2
21	24875119	MT	6589	14799	8210	numt_mixed_sample_2
X	107003476	MT	233	16076	726	numt_mixed_sample_4
3	63656645	MT	279	16052	796	numt_mixed_sample_4
8	12274383	MT	2	16112	459	numt_mixed_sample_4
9	131433556	MT	229	16235	563	numt_mixed_sample_4
12	62512733	MT	10051	14712	4661	numt_mixed_sample_4
14	61956326	MT	7908	9861	1953	numt_mixed_sample_4
15	87108575	MT	3907	9336	5429	numt_mixed_sample_4
17	66273650	MT	62	16313	318	numt_mixed_sample_4
20	37518430	MT	8423	14267	5844	numt_mixed_sample_4
X	109746088	MT	210	16279	500	numt_mixed_sample_5
3	99089500	MT	23	16071	521	numt_mixed_sample_5
6	85771872	MT	18	16274	313	numt_mixed_sample_5
12	14334354	MT	395	16248	716	numt_mixed_sample_5
13	110403934	MT	472	16081	960	numt_mixed_sample_5
15	19601180	MT	8921	11487	2566	numt_mixed_sample_5
17	8842665	MT	354	16476	447	numt_mixed_sample_5
X	152945954	MT	8850	12587	3737	numt_mixed_sample_6
4	167304606	MT	107	16383	293	numt_mixed_sample_6
8	37902073	MT	7964	12544	4580	numt_mixed_sample_6
10	12747265	MT	562	16193	938	numt_mixed_sample_6
13	45970034	MT	326	16149	746	numt_mixed_sample_6
16	77174620	MT	12736	15335	2599	numt_mixed_sample_6
21	14971557	MT	565	16272	862	numt_mixed_sample_6
1	82820094	MT	290	16278	581	numt_mixed_sample_7
5	67821881	MT	207	16031	745	numt_mixed_sample_7
9	134744055	MT	608	753	145	numt_mixed_sample_7
10	31127772	MT	544	16171	942	numt_mixed_sample_7
17	52003932	MT	555	16462	662	numt_mixed_sample_7
19	1574136	MT	408	16322	655	numt_mixed_sample_7
4	75106699	MT	10673	14380	3707	numt_mixed_sample_8
6	140848576	MT	13781	14158	377	numt_mixed_sample_8
10	95970435	MT	1626	4627	3001	numt_mixed_sample_8
11	68162762	MT	1215	1638	423	numt_mixed_sample_8
12	39183025	MT	7874	15371	7497	numt_mixed_sample_8
13	101848579	MT	433	16495	507	numt_mixed_sample_8
14	31325365	MT	479	16386	662	numt_mixed_sample_8
16	82084228	MT	550	16449	670	numt_mixed_sample_8
18	71003935	MT	472	16231	810	numt_mixed_sample_8
X	116748139	MT	273	16094	748	numt_mixed_sample_9
2	14297554	MT	2237	6089	3852	numt_mixed_sample_9
6	48092287	MT	837	2819	1982	numt_mixed_sample_9
7	78792604	MT	4728	9461	4733	numt_mixed_sample_9
11	303129	MT	39	16566	42	numt_mixed_sample_9
14	26926133	MT	7586	13448	5862	numt_mixed_sample_9
19	50113673	MT	410	16462	517	numt_mixed_sample_9
X	102186451	MT	1	2111	2110	random_1000bp_2
3	176731168	MT	2006	5286	3280	random_1000bp_2
5	170103185	MT	4075	14978	10903	random_1000bp_2
7	118679123	MT	10358	13140	2782	random_1000bp_2
10	42548897	MT	1106	6055	4949	random_1000bp_2
13	109560596	MT	1593	7989	6396	random_1000bp_2
14	40884938	MT	13819	15015	1196	random_1000bp_2
15	77390526	MT	755	6169	5414	random_1000bp_2
18	38268771	MT	635	3144	2509	random_1000bp_2
19	32966772	MT	9939	12288	2349	random_1000bp_2
20	62131655	MT	9493	12928	3435	random_1000bp_2
22	40504115	MT	13057	14424	1367	random_1000bp_2
X	22507226	MT	13106	13284	178	random_100bp_1
1	116087671	MT	13332	13428	96	random_100bp_1
2	116250068	MT	7646	7778	132	random_100bp_1
3	108564542	MT	10628	10734	106	random_100bp_1
4	102137186	MT	10975	11151	176	random_100bp_1
5	45142344	MT	1261	1372	111	random_100bp_1
6	157370070	MT	14557	14658	101	random_100bp_1
7	115030581	MT	3219	3403	184	random_100bp_1
8	62102862	MT	7085	7188	103	random_100bp_1
9	129505	MT	6228	6419	191	random_100bp_1
10	78769258	MT	6807	6904	97	random_100bp_1
11	101573683	MT	7771	7869	98	random_100bp_1
12	50758757	MT	3019	3124	105	random_100bp_1
13	109560596	MT	3324	3423	99	random_100bp_1
14	76541588	MT	13205	13373	168	random_100bp_1
16	68783696	MT	13259	13397	138	random_100bp_1
17	48638365	MT	1594	1705	111	random_100bp_1
18	75602821	MT	16399	16509	110	random_100bp_1
20	18556545	MT	2736	2839	103	random_100bp_1
21	43004816	MT	259	405	146	random_100bp_1
22	50401715	MT	14284	14422	138	random_100bp_1
X	18024884	MT	2727	2904	177	random_100bp_2
1	235359925	MT	8947	9056	109	random_100bp_2
2	33667410	MT	14778	14899	121	random_100bp_2
3	41419806	MT	3016	3189	173	random_100bp_2
4	29439536	MT	12836	12956	120	random_100bp_2
5	137311746	MT	44	156	112	random_100bp_2
6	35337093	MT	8432	8534	102	random_100bp_2
7	100149096	MT	8435	8570	135	random_100bp_2
8	136565942	MT	13821	13941	120	random_100bp_2
9	129675	MT	6226	6378	152	random_100bp_2
10	124191037	MT	6234	6356	122	random_100bp_2
11	106604254	MT	6852	6952	100	random_100bp_2
12	87429145	MT	4538	4713	175	random_100bp_2
13	32707645	MT	9247	9422	175	random_100bp_2
14	71600396	MT	3669	3850	181	random_100bp_2
15	44023638	MT	13771	13954	183	random_100bp_2
16	89314313	MT	3238	3379	141	random_100bp_2
17	48638496	MT	1593	1705	112	random_100bp_2
18	68559629	MT	11871	12037	166	random_100bp_2
19	38866473	MT	12923	13025	102	random_100bp_2
20	46934261	MT	6857	7036	179	random_100bp_2
21	21708248	MT	5712	5812	100	random_100bp_2
22	43334836	MT	10795	10900	105	random_100bp_2
X	22507226	MT	13106	13289	183	random_100bp_3
1	235359873	MT	8941	9055	114	random_100bp_3
2	33667412	MT	14779	14960	181	random_100bp_3
3	160766927	MT	2716	2843	127	random_100bp_3
4	82695008	MT	11024	11124	100	random_100bp_3
5	137311746	MT	51	154	103	random_100bp_3
6	157370070	MT	14551	14648	97	random_100bp_3
7	42589149	MT	8510	8643	133	random_100bp_3
8	136565942	MT	13821	13941	120	random_100bp_3
9	129766	MT	6226	6378	152	random_100bp_3
10	124191037	MT	6230	6369	139	random_100bp_3
11	3739402	MT	7843	7949	106	random_100bp_3
12	87429145	MT	4547	4719	172	random_100bp_3
13	99142440	MT	11009	11198	189	random_100bp_3
14	76541590	MT	13205	13373	168	random_100bp_3
15	44023638	MT	13771	13954	183	random_100bp_3
16	68783696	MT	13259	13397	138	random_100bp_3
17	48638496	MT	1596	1695	99	random_100bp_3
18	68559630	MT	11872	12031	159	random_100bp_3
19	15630046	MT	5744	5847	103	random_100bp_3
20	46934401	MT	6847	7036	189	random_100bp_3
21	21708297	MT	5714	5816	102	random_100bp_3
22	27051786	MT	8678	8796	118	random_100bp_3
X	106713992	MT	10402	10555	153	random_100bp_4
1	235359979	MT	8940	9055	115	random_100bp_4
2	33667410	MT	14798	14986	188	random_100bp_4
3	121532677	MT	7790	7980	190	random_100bp_4
4	29439625	MT	12835	12955	120	random_100bp_4
5	84138719	MT	4847	4952	105	random_100bp_4
6	35337093	MT	8432	8534	102	random_100bp_4
7	139398961	MT	1932	2034	102	random_100bp_4
8	6073294	MT	1100	1264	164	random_100bp_4
9	129640	MT	6229	6331	102	random_100bp_4
10	124191037	MT	6230	6369	139	random_100bp_4
11	3739665	MT	7843	7952	109	random_100bp_4
12	87429145	MT	4537	4718	181	random_100bp_4
13	32707645	MT	9220	9377	157	random_100bp_4
14	87017775	MT	6266	6390	124	random_100bp_4
15	44023638	MT	13771	13954	183	random_100bp_4
16	89314313	MT	3238	3379	141	random_100bp_4
17	48638389	MT	1597	1696	99	random_100bp_4
18	68559630	MT	11871	12036	165	random_100bp_4
19	15630046	MT	5738	5851	113	random_100bp_4
20	7834075	MT	12218	12374	156	random_100bp_4
22	27051911	MT	8671	8796	125	random_100bp_4
X	22507226	MT	13106	13289	183	random_150bp
1	236412003	MT	6568	6748	180	random_150bp
2	33667301	MT	14779	14934	155	random_150bp
3	68870690	MT	4481	4662	181	random_150bp
4	29439625	MT	12835	12998	163	random_150bp
5	788244	MT	4078	4235	157	random_150bp
6	149140402	MT	2663	2816	153	random_150bp
7	115030581	MT	3228	3401	173	random_150bp
8	62102861	MT	7087	7242	155	random_150bp
9	129674	MT	6226	6381	155	random_150bp
10	64293234	MT	11885	12039	154	random_150bp
11	101573728	MT	7769	7917	148	random_150bp
12	87429020	MT	4538	4718	180	random_150bp
13	32707645	MT	9247	9422	175	random_150bp
14	76541590	MT	13205	13373	168	random_150bp
15	44023638	MT	13771	13949	178	random_150bp
18	68559630	MT	11870	12032	162	random_150bp
20	46934401	MT	6847	7036	189	random_150bp
21	44233284	MT	15455	15629	174	random_150bp
22	37525095	MT	16085	16256	171	random_150bp
1	37611747	MT	8935	8964	29	random_30bp_3
2	53168450	MT	16156	16196	40	random_30bp_3
3	178123624	MT	14962	14992	30	random_30bp_3
5	66884349	MT	11725	11755	30	random_30bp_3
6	17748237	MT	3761	3786	25	random_30bp_3
8	62102863	MT	8480	8510	30	random_30bp_3
9	129766	MT	6226	6264	38	random_30bp_3
10	104580690	MT	11275	11310	35	random_30bp_3
11	90789151	MT	4959	4994	35	random_30bp_3
12	69343459	MT	8760	8795	35	random_30bp_3
13	71590069	MT	4990	5026	36	random_30bp_3
14	97563750	MT	10332	10368	36	random_30bp_3
16	53197269	MT	15049	15087	38	random_30bp_3
18	11681871	MT	742	775	33	random_30bp_3
19	15630046	MT	5741	5772	31	random_30bp_3
20	19873925	MT	8087	8123	36	random_30bp_3
21	21708297	MT	5717	5752	35	random_30bp_3
22	45100099	MT	15201	15235	34	random_30bp_3
1	61649660	MT	5960	5997	37	random_30bp_4
2	33667411	MT	14896	14927	31	random_30bp_4
3	178123627	MT	14959	14994	35	random_30bp_4
4	82695009	MT	11024	11057	33	random_30bp_4
5	66884349	MT	11726	11759	33	random_30bp_4
6	17748404	MT	3761	3800	39	random_30bp_4
8	62102863	MT	8478	8508	30	random_30bp_4
9	129766	MT	6230	6263	33	random_30bp_4
10	78769257	MT	6800	6837	37	random_30bp_4
11	90789151	MT	4959	4994	35	random_30bp_4
12	6247176	MT	12158	12188	30	random_30bp_4
13	71590069	MT	4990	5026	36	random_30bp_4
14	97563750	MT	10332	10368	36	random_30bp_4
16	53197269	MT	15050	15088	38	random_30bp_4
17	48638392	MT	1598	1627	29	random_30bp_4
18	11681871	MT	742	775	33	random_30bp_4
19	15630046	MT	5740	5774	34	random_30bp_4
20	19873925	MT	8087	8123	36	random_30bp_4
21	42421349	MT	6868	6905	37	random_30bp_4
22	45100099	MT	15201	15235	34	random_30bp_4
1	37611745	MT	8936	8964	28	random_30bp_5
2	53168450	MT	16156	16196	40	random_30bp_5
3	170943801	MT	4527	4561	34	random_30bp_5
4	82695009	MT	11024	11062	38	random_30bp_5
5	66884349	MT	11726	11759	33	random_30bp_5
6	17748237	MT	3761	3792	31	random_30bp_5
8	62102863	MT	8477	8510	33	random_30bp_5
9	129694	MT	6228	6265	37	random_30bp_5
10	78769259	MT	6802	6832	30	random_30bp_5
11	49861908	MT	16341	16375	34	random_30bp_5
12	87959135	MT	6492	6517	25	random_30bp_5
13	71590069	MT	4990	5026	36	random_30bp_5
14	97563750	MT	10332	10368	36	random_30bp_5
16	53197269	MT	15049	15085	36	random_30bp_5
17	48638497	MT	1594	1628	34	random_30bp_5
18	11681871	MT	742	775	33	random_30bp_5
19	15629850	MT	5738	5772	34	random_30bp_5
20	21474593	MT	12316	12353	37	random_30bp_5
21	21708297	MT	5714	5745	31	random_30bp_5
22	45100099	MT	15201	15235	34	random_30bp_5
1	157913737	MT	16289	16331	42	random_40_45bp_2
2	53168450	MT	16156	16196	40	random_40_45bp_2
3	65723380	MT	5774	5815	41	random_40_45bp_2
4	82695009	MT	11024	11065	41	random_40_45bp_2
5	32338472	MT	14828	14872	44	random_40_45bp_2
9	129686	MT	6227	6264	37	random_40_45bp_2
10	78769094	MT	6800	6840	40	random_40_45bp_2
11	128174803	MT	6201	6244	43	random_40_45bp_2
17	48638497	MT	1594	1635	41	random_40_45bp_2
21	42421348	MT	6868	6912	44	random_40_45bp_2
1	37611747	MT	8935	8981	46	random_45_55bp_1
2	33667410	MT	14778	14826	48	random_45_55bp_1
3	56113190	MT	11225	11269	44	random_45_55bp_1
4	29439623	MT	12836	12881	45	random_45_55bp_1
5	137311746	MT	50	92	42	random_45_55bp_1
6	17748404	MT	3760	3807	47	random_45_55bp_1
7	65254972	MT	14607	14656	49	random_45_55bp_1
9	129675	MT	6226	6276	50	random_45_55bp_1
10	78769052	MT	6799	6849	50	random_45_55bp_1
11	49861929	MT	16208	16257	49	random_45_55bp_1
12	111530068	MT	14855	14898	43	random_45_55bp_1
13	32707645	MT	9320	9374	54	random_45_55bp_1
16	79089773	MT	1708	1762	54	random_45_55bp_1
19	15630046	MT	5745	5786	41	random_45_55bp_1
21	21708297	MT	5714	5759	45	random_45_55bp_1
1	61649660	MT	5962	6009	47	random_45_55bp_2
2	33667410	MT	14778	14826	48	random_45_55bp_2
3	56113192	MT	11232	11275	43	random_45_55bp_2
4	82694922	MT	11024	11069	45	random_45_55bp_2
5	137311746	MT	54	96	42	random_45_55bp_2
6	166296343	MT	3403	3456	53	random_45_55bp_2
7	65254972	MT	14607	14656	49	random_45_55bp_2
9	129693	MT	6227	6269	42	random_45_55bp_2
10	78769258	MT	6800	6845	45	random_45_55bp_2
11	49861929	MT	16208	16257	49	random_45_55bp_2
12	111530068	MT	14855	14898	43	random_45_55bp_2
13	32707645	MT	9320	9374	54	random_45_55bp_2
16	79089773	MT	1708	1762	54	random_45_55bp_2
19	15630046	MT	5745	5786	41	random_45_55bp_2
21	21708297	MT	5713	5762	49	random_45_55bp_2
1	61649659	MT	5962	6031	69	random_50_75bp_1
2	33667411	MT	14778	14845	67	random_50_75bp_1
4	86138854	MT	6149	6211	62	random_50_75bp_1
5	137311743	MT	50	118	68	random_50_75bp_1
6	8494469	MT	6459	6530	71	random_50_75bp_1
7	39378396	MT	14409	14483	74	random_50_75bp_1
8	87811208	MT	6954	7029	75	random_50_75bp_1
9	129686	MT	6226	6291	65	random_50_75bp_1
10	78769259	MT	6800	6870	70	random_50_75bp_1
11	49862016	MT	16229	16300	71	random_50_75bp_1
12	81715265	MT	12840	12886	46	random_50_75bp_1
13	97768047	MT	7191	7256	65	random_50_75bp_1
15	92906709	MT	6557	6620	63	random_50_75bp_1
16	79089846	MT	1715	1780	65	random_50_75bp_1
17	48638497	MT	1594	1645	51	random_50_75bp_1
19	15630046	MT	5741	5807	66	random_50_75bp_1
20	54139659	MT	13612	13682	70	random_50_75bp_1
21	21708146	MT	5714	5783	69	random_50_75bp_1
22	10669628	MT	318	390	72	random_50_75bp_1
1	37611654	MT	8938	9002	64	random_50_75bp_2
2	21027775	MT	1301	1369	68	random_50_75bp_2
3	56113192	MT	11221	11287	66	random_50_75bp_2
4	82695009	MT	11024	11075	51	random_50_75bp_2
5	137311746	MT	49	116	67	random_50_75bp_2
6	144465532	MT	15920	15980	60	random_50_75bp_2
7	68238791	MT	11748	11812	64	random_50_75bp_2
8	93400394	MT	11001	11067	66	random_50_75bp_2
9	129766	MT	6226	6300	74	random_50_75bp_2
10	78769259	MT	6801	6867	66	random_50_75bp_2
11	56126814	MT	12863	12917	54	random_50_75bp_2
12	81715265	MT	12839	12898	59	random_50_75bp_2
13	32707645	MT	9388	9458	70	random_50_75bp_2
15	92906564	MT	6552	6627	75	random_50_75bp_2
16	79089773	MT	1708	1762	54	random_50_75bp_2
17	48638367	MT	1599	1658	59	random_50_75bp_2
19	15630045	MT	5737	5802	65	random_50_75bp_2
20	54139659	MT	13613	13671	58	random_50_75bp_2
21	21708146	MT	5714	5783	69	random_50_75bp_2
22	10669628	MT	318	390	72	random_50_75bp_2
9	129767	MT	6226	6328	102	simulation_numts_10
21	21708210	MT	5717	5791	74	simulation_numts_10
9	129694	MT	6230	6276	46	simulation_numts_1
11	33291165	MT	6679	6768	89	simulation_numts_1
21	21708250	MT	5717	5779	62	simulation_numts_1
4	126419044	MT	14035	14066	31	simulation_numts_2
6	17748310	MT	3761	3801	40	simulation_numts_2
12	87959137	MT	6485	6516	31	simulation_numts_2
20	46934402	MT	6856	7036	180	simulation_numts_2
2	33667412	MT	14793	14921	128	simulation_numts_3
3	181426729	MT	16293	16364	71	simulation_numts_3
9	129675	MT	6232	6408	176	simulation_numts_3
12	6247177	MT	12160	12192	32	simulation_numts_3
2	33667411	MT	14788	14859	71	simulation_numts_4
5	137311747	MT	46	93	47	simulation_numts_4
17	48638498	MT	1595	1692	97	simulation_numts_4
3	157804393	MT	3016	3121	105	simulation_numts_5
4	29439522	MT	12836	12940	104	simulation_numts_5
5	170046486	MT	3095	3165	70	simulation_numts_5
11	56126816	MT	12866	12917	51	simulation_numts_5
2	33667306	MT	14778	14850	72	simulation_numts_6
9	129767	MT	6228	6274	46	simulation_numts_6
13	32707646	MT	9222	9415	193	simulation_numts_6
1	61649660	MT	5959	6020	61	simulation_numts_7
2	33667413	MT	14778	14868	90	simulation_numts_7
9	129767	MT	6225	6308	83	simulation_numts_7
3	47754056	MT	3861	3935	74	simulation_numts_8
4	29439516	MT	12833	12946	113	simulation_numts_8
22	10669630	MT	318	388	70	simulation_numts_8
1	37611669	MT	8935	9008	73	simulation_numts_9
7	139398962	MT	1933	2005	72	simulation_numts_9
9	129765	MT	6225	6290	65	simulation_numts_9

## Sheet: Supplementary Alignment Branch
Chromosome	Position	MT	Start	End	Length	Sample
11	58301834	MT	11445	15782	4337	numt_mixed_sample_1
16	11458097	MT	1173	8155	6983	numt_mixed_sample_1
17	80480237	MT	9453	15149	5696	numt_mixed_sample_1
2	67757550	MT	990	7574	6584	numt_mixed_sample_1
22	19865871	MT	3569	9906	6338	numt_mixed_sample_1
6	75717070	MT	6597	14813	8216	numt_mixed_sample_1
12	14658284	MT	2265	9199	6934	numt_mixed_sample_10
13	110518708	MT	10343	13607	3264	numt_mixed_sample_10
15	92057660	MT	11214	14754	3541	numt_mixed_sample_10
22	32717224	MT	3950	8339	4389	numt_mixed_sample_10
6	111189493	MT	12371	15307	2937	numt_mixed_sample_10
7	148350459	MT	2169	4821	2653	numt_mixed_sample_10
1	248095657	MT	1402	7806	6405	numt_mixed_sample_2
18	7212313	MT	3958	7066	3108	numt_mixed_sample_2
2	30077821	MT	8824	15332	6508	numt_mixed_sample_2
21	24875115	MT	6586	14807	8221	numt_mixed_sample_2
22	40170888	MT	5235	15587	10356	numt_mixed_sample_2
4	37013915	MT	8958	13889	4932	numt_mixed_sample_2
12	62512733	MT	10052	14712	4660	numt_mixed_sample_4
15	87108575	MT	3901	9354	5453	numt_mixed_sample_4
20	37518430	MT	8420	14269	5850	numt_mixed_sample_4
5	60189968	MT	2638	13299	10661	numt_mixed_sample_4
15	19601180	MT	8918	11498	2580	numt_mixed_sample_5
16	58524261	MT	6926	15548	8622	numt_mixed_sample_5
19	59303448	MT	6988	11277	4289	numt_mixed_sample_5
9	76303847	MT	3672	16507	12835	numt_mixed_sample_5
16	77174620	MT	12736	15340	2604	numt_mixed_sample_6
22	39209648	MT	2036	14952	12917	numt_mixed_sample_6
5	30356982	MT	5281	12980	7699	numt_mixed_sample_6
8	37902072	MT	7954	12551	4597	numt_mixed_sample_6
X	152945951	MT	8847	12590	3743	numt_mixed_sample_6
18	37307885	MT	3341	16100	12759	numt_mixed_sample_7
6	127774873	MT	3325	10603	7278	numt_mixed_sample_7
7	60058477	MT	3832	12013	8181	numt_mixed_sample_7
10	95970435	MT	1611	4632	3021	numt_mixed_sample_8
12	39183024	MT	7875	15378	7503	numt_mixed_sample_8
4	75106699	MT	10674	14395	3722	numt_mixed_sample_8
8	81872692	MT	6804	14935	8132	numt_mixed_sample_8
14	26926105	MT	7587	13466	5880	numt_mixed_sample_9
2	14297549	MT	2222	6090	3868	numt_mixed_sample_9
4	104442297	MT	1553	10328	8775	numt_mixed_sample_9
7	78792602	MT	4750	9464	4715	numt_mixed_sample_9
1	225353482	MT	863	11303	10440	random_1000bp_2
10	42548892	MT	1100	6063	4963	random_1000bp_2
11	49861843	MT	2	16092	16090	random_1000bp_2
12	87959135	MT	5168	13274	8106	random_1000bp_2
13	109560593	MT	1593	7990	6398	random_1000bp_2
15	77390526	MT	756	6184	5429	random_1000bp_2
16	8588978	MT	2	16239	16237	random_1000bp_2
17	22521365	MT	2	16569	16567	random_1000bp_2
18	38268769	MT	633	3148	2515	random_1000bp_2
2	33667336	MT	7182	16183	9001	random_1000bp_2
20	62131655	MT	9489	12931	3442	random_1000bp_2
21	28531525	MT	2	16569	16567	random_1000bp_2
3	176731168	MT	2003	5290	3287	random_1000bp_2
4	86138808	MT	3249	15664	12415	random_1000bp_2
5	170103184	MT	4071	14980	10909	random_1000bp_2
6	141040343	MT	2148	12310	10162	random_1000bp_2
7	118679115	MT	10356	13160	2805	random_1000bp_2
8	62102859	MT	1941	14142	12201	random_1000bp_2
9	2196696	MT	317	14040	13723	random_1000bp_2

## Sheet: Per Sample Metrics
Sample	TP	FP	FN	Precision	Recall	F1-Score	Branch
numt_control_sample_1	6	0	0	1	1	1	Sniffles2
numt_control_sample_1	0	0	6	0	0	0	Supplementary Alignment
numt_control_sample_10	6	0	0	1	1	1	Sniffles2
numt_control_sample_10	0	0	6	0	0	0	Supplementary Alignment
numt_control_sample_11	6	0	0	1	1	1	Sniffles2
numt_control_sample_11	0	0	6	0	0	0	Supplementary Alignment
numt_control_sample_12	6	0	0	1	1	1	Sniffles2
numt_control_sample_12	0	0	6	0	0	0	Supplementary Alignment
numt_control_sample_13	6	0	0	1	1	1	Sniffles2
numt_control_sample_13	0	0	6	0	0	0	Supplementary Alignment
numt_control_sample_2	6	0	0	1	1	1	Sniffles2
numt_control_sample_2	0	0	6	0	0	0	Supplementary Alignment
numt_control_sample_3	5	0	1	1	0.833333	0.909091	Sniffles2
numt_control_sample_3	0	0	6	0	0	0	Supplementary Alignment
numt_control_sample_4	6	0	0	1	1	1	Sniffles2
numt_control_sample_4	0	0	6	0	0	0	Supplementary Alignment
numt_control_sample_6	6	0	0	1	1	1	Sniffles2
numt_control_sample_6	0	0	6	0	0	0	Supplementary Alignment
numt_control_sample_7	6	0	0	1	1	1	Sniffles2
numt_control_sample_7	0	0	6	0	0	0	Supplementary Alignment
numt_control_sample_8	6	0	0	1	1	1	Sniffles2
numt_control_sample_8	0	0	6	0	0	0	Supplementary Alignment
numt_control_sample_9	6	0	0	1	1	1	Sniffles2
numt_control_sample_9	0	0	6	0	0	0	Supplementary Alignment
numt_mixed_sample_1	5	0	5	1	0.5	0.666667	Sniffles2
numt_mixed_sample_1	6	0	4	1	0.6	0.75	Supplementary Alignment
numt_mixed_sample_10	10	0	0	1	1	1	Sniffles2
numt_mixed_sample_10	6	0	4	1	0.6	0.75	Supplementary Alignment
numt_mixed_sample_2	8	0	2	1	0.8	0.888889	Sniffles2
numt_mixed_sample_2	6	0	4	1	0.6	0.75	Supplementary Alignment
numt_mixed_sample_4	9	0	1	1	0.9	0.947368	Sniffles2
numt_mixed_sample_4	4	0	6	1	0.4	0.571429	Supplementary Alignment
numt_mixed_sample_5	7	0	3	1	0.7	0.823529	Sniffles2
numt_mixed_sample_5	4	0	6	1	0.4	0.571429	Supplementary Alignment
numt_mixed_sample_6	7	0	3	1	0.7	0.823529	Sniffles2
numt_mixed_sample_6	5	0	5	1	0.5	0.666667	Supplementary Alignment
numt_mixed_sample_7	6	0	4	1	0.6	0.75	Sniffles2
numt_mixed_sample_7	3	0	7	1	0.3	0.461538	Supplementary Alignment
numt_mixed_sample_8	9	0	1	1	0.9	0.947368	Sniffles2
numt_mixed_sample_8	4	0	6	1	0.4	0.571429	Supplementary Alignment
numt_mixed_sample_9	7	0	3	1	0.7	0.823529	Sniffles2
numt_mixed_sample_9	4	0	6	1	0.4	0.571429	Supplementary Alignment
random_1000bp_2	12	0	11	1	0.521739	0.685714	Sniffles2
random_1000bp_2	19	0	4	1	0.826087	0.904762	Supplementary Alignment
random_100bp_1	21	0	0	1	1	1	Sniffles2
random_100bp_1	0	0	21	0	0	0	Supplementary Alignment
random_100bp_2	23	0	0	1	1	1	Sniffles2
random_100bp_2	0	0	23	0	0	0	Supplementary Alignment
random_100bp_3	23	0	0	1	1	1	Sniffles2
random_100bp_3	0	0	23	0	0	0	Supplementary Alignment
random_100bp_4	22	0	0	1	1	1	Sniffles2
random_100bp_4	0	0	22	0	0	0	Supplementary Alignment
random_150bp	20	0	0	1	1	1	Sniffles2
random_150bp	0	0	20	0	0	0	Supplementary Alignment
random_30bp_3	18	0	2	1	0.9	0.947368	Sniffles2
random_30bp_3	0	0	20	0	0	0	Supplementary Alignment
random_30bp_4	20	0	0	1	1	1	Sniffles2
random_30bp_4	0	0	20	0	0	0	Supplementary Alignment
random_30bp_5	20	0	0	1	1	1	Sniffles2
random_30bp_5	0	0	20	0	0	0	Supplementary Alignment
random_40_45bp_2	10	0	0	1	1	1	Sniffles2
random_40_45bp_2	0	0	10	0	0	0	Supplementary Alignment
random_45_55bp_1	15	0	0	1	1	1	Sniffles2
random_45_55bp_1	0	0	15	0	0	0	Supplementary Alignment
random_45_55bp_2	15	0	0	1	1	1	Sniffles2
random_45_55bp_2	0	0	15	0	0	0	Supplementary Alignment
random_50_75bp_1	19	0	1	1	0.95	0.974359	Sniffles2
random_50_75bp_1	0	0	20	0	0	0	Supplementary Alignment
random_50_75bp_2	20	0	0	1	1	1	Sniffles2
random_50_75bp_2	0	0	20	0	0	0	Supplementary Alignment
simulation_numts_1	3	0	0	1	1	1	Sniffles2
simulation_numts_1	0	0	3	0	0	0	Supplementary Alignment
simulation_numts_10	2	0	0	1	1	1	Sniffles2
simulation_numts_10	0	0	2	0	0	0	Supplementary Alignment
simulation_numts_2	4	0	0	1	1	1	Sniffles2
simulation_numts_2	0	0	4	0	0	0	Supplementary Alignment
simulation_numts_3	4	0	0	1	1	1	Sniffles2
simulation_numts_3	0	0	4	0	0	0	Supplementary Alignment
simulation_numts_4	3	0	0	1	1	1	Sniffles2
simulation_numts_4	0	0	3	0	0	0	Supplementary Alignment
simulation_numts_5	4	0	0	1	1	1	Sniffles2
simulation_numts_5	0	0	4	0	0	0	Supplementary Alignment
simulation_numts_6	3	0	0	1	1	1	Sniffles2
simulation_numts_6	0	0	3	0	0	0	Supplementary Alignment
simulation_numts_7	3	0	0	1	1	1	Sniffles2
simulation_numts_7	0	0	3	0	0	0	Supplementary Alignment
simulation_numts_8	3	0	0	1	1	1	Sniffles2
simulation_numts_8	0	0	3	0	0	0	Supplementary Alignment
simulation_numts_9	3	0	0	1	1	1	Sniffles2
simulation_numts_9	0	0	3	0	0	0	Supplementary Alignment

## Sheet: Global Metrics
Branch	TP	FP	FN	Precision	Recall	F1-Score
Sniffles2	429	0	37	1	0.920601	0.958659
Supplementary Alignments	61	0	405	1	0.130901	0.231499
Combined	463	0	3	1	0.993562	0.996771
