# Supplementary material for: ANOMALY: a Snakemake pipeline for identifying NuMTs from long-read sequencing data
Source: NAR Genom Bioinform. 2026 Feb 4;8(1):lqag014. doi: 10.1093/nargab/lqag014 (PMC12869244; doi:10.1093/nargab/lqag014)
Supplement: lqag014_Supplemental_Files [file lqag014_supplemental_files.zip › Supplementary Table 5.xlsx]

## Sheet: True Calls
Chromosome	Position	MT	Start	End	Length	Sample
1	115544958	MT	163	16259	473	numt_control_sample_1
22	30245527	MT	27	16512	84	numt_control_sample_1
12	123519888	MT	188	16482	275	numt_control_sample_1
20	63009077	MT	75	16423	221	numt_control_sample_1
5	66669157	MT	102	16253	418	numt_control_sample_1
21	11101514	MT	401	16560	410	numt_control_sample_1
6	25247572	MT	402	16276	695	numt_control_sample_10
8	68483796	MT	170	16381	358	numt_control_sample_10
14	9291018	MT	360	16327	602	numt_control_sample_10
1	126566522	MT	17	16128	458	numt_control_sample_10
22	16645247	MT	354	16414	509	numt_control_sample_10
20	53287942	MT	407	16143	833	numt_control_sample_10
21	4280719	MT	85	16470	184	numt_control_sample_3
11	75260724	MT	230	16449	350	numt_control_sample_3
17	37501242	MT	314	16470	413	numt_control_sample_3
2	236856071	MT	350	16357	562	numt_control_sample_3
1	120397479	MT	388	16103	854	numt_control_sample_3
18	74285078	MT	21	16351	239	numt_control_sample_3
5	134323993	MT	427	16117	879	numt_control_sample_5
17	57304046	MT	125	16419	275	numt_control_sample_5
22	29649346	MT	161	16077	653	numt_control_sample_5
18	6193249	MT	254	16301	522	numt_control_sample_5
X	44316468	MT	129	16137	561	numt_control_sample_5
2	119712459	MT	37	16500	106	numt_control_sample_5
17	9133215	MT	272	16245	596	numt_control_sample_8
18	11249735	MT	158	16119	608	numt_control_sample_8
22	11791076	MT	203	16351	421	numt_control_sample_8
4	187976702	MT	455	16483	541	numt_control_sample_8
16	63882925	MT	345	16270	644	numt_control_sample_8
13	86491578	MT	349	16414	504	numt_control_sample_8
22	19865872	MT	3568	9906	6338	numt_mixed_sample_1
21	16414685	MT	252	16364	457	numt_mixed_sample_1
4	177208359	MT	13649	15427	1778	numt_mixed_sample_1
19	49002934	MT	147	16560	156	numt_mixed_sample_1
2	67757552	MT	990	7574	6584	numt_mixed_sample_1
17	80480238	MT	9453	15148	5695	numt_mixed_sample_1
8	124854929	MT	481	16110	940	numt_mixed_sample_1
11	58301834	MT	11445	15779	4334	numt_mixed_sample_1
16	11458098	MT	1172	8155	6983	numt_mixed_sample_1
6	75717070	MT	6596	14812	8216	numt_mixed_sample_1
12	14658285	MT	2267	9199	6932	numt_mixed_sample_10
9	129108893	MT	12102	12367	265	numt_mixed_sample_10
6	111189493	MT	12370	15303	2933	numt_mixed_sample_10
15	92057660	MT	11215	14753	3538	numt_mixed_sample_10
10	61507710	MT	2969	4423	1454	numt_mixed_sample_10
16	27811880	MT	4753	7068	2315	numt_mixed_sample_10
13	110518709	MT	10348	13606	3258	numt_mixed_sample_10
22	32717243	MT	3951	8331	4380	numt_mixed_sample_10
7	148350460	MT	2168	4821	2653	numt_mixed_sample_10
17	1507403	MT	534	16476	627	numt_mixed_sample_10
2	30077837	MT	8823	15330	6507	numt_mixed_sample_2
10	4292094	MT	205	16314	460	numt_mixed_sample_2
18	7212316	MT	3957	7066	3109	numt_mixed_sample_2
22	40170889	MT	5236	15586	10350	numt_mixed_sample_2
4	37013916	MT	8958	13888	4930	numt_mixed_sample_2
21	24875120	MT	6587	14805	8218	numt_mixed_sample_2
16	78609377	MT	147	16168	548	numt_mixed_sample_2
11	84660261	MT	7000	8147	1147	numt_mixed_sample_2
1	248095668	MT	1401	7804	6403	numt_mixed_sample_2
7	66786437	MT	499	16078	990	numt_mixed_sample_2
14	14831572	MT	1682	4209	2527	numt_mixed_sample_3
22	36340357	MT	568	16274	863	numt_mixed_sample_3
7	87218696	MT	4885	14978	10093	numt_mixed_sample_3
21	12563765	MT	141	2801	2660	numt_mixed_sample_3
20	45978398	MT	161	16116	614	numt_mixed_sample_3
10	52745577	MT	2390	8631	6241	numt_mixed_sample_3
4	123885413	MT	8272	15143	6871	numt_mixed_sample_3
2	108283320	MT	8566	13369	4803	numt_mixed_sample_3
17	84014025	MT	12777	14991	2214	numt_mixed_sample_3
11	71350470	MT	3820	9477	5657	numt_mixed_sample_3
12	62512733	MT	10051	14712	4661	numt_mixed_sample_4
15	87108575	MT	3908	9354	5446	numt_mixed_sample_4
14	61956326	MT	7908	9861	1953	numt_mixed_sample_4
17	66273650	MT	63	16313	319	numt_mixed_sample_4
8	12274383	MT	3	16102	470	numt_mixed_sample_4
20	37518430	MT	8419	14267	5848	numt_mixed_sample_4
3	63656645	MT	284	16052	801	numt_mixed_sample_4
9	131433558	MT	230	16231	568	numt_mixed_sample_4
X	107003476	MT	233	16075	727	numt_mixed_sample_4
5	60189969	MT	2636	13297	10661	numt_mixed_sample_4
7	78792604	MT	4728	9462	4734	numt_mixed_sample_9
16	41272709	MT	7444	8440	996	numt_mixed_sample_9
14	26926134	MT	7586	13450	5864	numt_mixed_sample_9
2	14297554	MT	2235	6089	3854	numt_mixed_sample_9
6	48092287	MT	837	2821	1984	numt_mixed_sample_9
11	303129	MT	44	16566	47	numt_mixed_sample_9
19	50113673	MT	410	16462	517	numt_mixed_sample_9
X	116748139	MT	273	16094	748	numt_mixed_sample_9
21	3481203	MT	4846	4930	84	numt_mixed_sample_9
4	104442297	MT	1558	10328	8770	numt_mixed_sample_9
1	50714131	MT	12101	16492	4391	random_1000bp_1
10	108880261	MT	1100	6062	4962	random_1000bp_1
11	49861825	MT	1	16089	16088	random_1000bp_1
12	6247151	MT	5171	13269	8098	random_1000bp_1
13	72566363	MT	1593	7989	6396	random_1000bp_1
14	40884938	MT	13819	15015	1196	random_1000bp_1
15	77390526	MT	755	6169	5414	random_1000bp_1
16	25787605	MT	6427	8109	1682	random_1000bp_1
17	22521366	MT	1	16569	16569	random_1000bp_1
18	11681964	MT	632	3147	2515	random_1000bp_1
19	32966772	MT	9932	12290	2358	random_1000bp_1
2	34533162	MT	6135	16089	9954	random_1000bp_1
20	61863834	MT	9491	12929	3438	random_1000bp_1
21	28531526	MT	1	16569	16569	random_1000bp_1
22	50401716	MT	13056	14429	1373	random_1000bp_1
3	160766689	MT	2006	5286	3280	random_1000bp_1
4	29439505	MT	3248	15662	12414	random_1000bp_1
5	32338360	MT	4075	14978	10903	random_1000bp_1
6	49250243	MT	2148	12310	10162	random_1000bp_1
7	118679124	MT	10356	13160	2804	random_1000bp_1
8	137906766	MT	1941	14140	12199	random_1000bp_1
9	104925948	MT	49	16514	16465	random_1000bp_1
X	114189003	MT	1	2111	2110	random_1000bp_1
1	61649660	MT	5960	6000	40	random_30bp_2
2	33667411	MT	14864	14899	35	random_30bp_2
3	178123628	MT	14959	14991	32	random_30bp_2
4	86138984	MT	6149	6182	33	random_30bp_2
5	66884349	MT	11726	11759	33	random_30bp_2
6	17748404	MT	3761	3800	39	random_30bp_2
8	62102863	MT	8478	8509	31	random_30bp_2
9	129766	MT	6226	6258	32	random_30bp_2
10	58133497	MT	4924	4955	31	random_30bp_2
11	90789153	MT	4959	4996	37	random_30bp_2
12	6247176	MT	12158	12192	34	random_30bp_2
13	71590069	MT	4990	5029	39	random_30bp_2
14	97563752	MT	10332	10371	39	random_30bp_2
16	53197269	MT	15049	15083	34	random_30bp_2
17	48638392	MT	1594	1627	33	random_30bp_2
18	11681871	MT	742	775	33	random_30bp_2
19	15629850	MT	5738	5772	34	random_30bp_2
20	21474598	MT	9492	9527	35	random_30bp_2
21	21708297	MT	5714	5748	34	random_30bp_2
22	45859219	MT	7870	7906	36	random_30bp_2
1	61649660	MT	5960	6002	42	random_40_45bp_1
2	107736826	MT	8808	8852	44	random_40_45bp_1
3	56113192	MT	11222	11266	44	random_40_45bp_1
4	29439624	MT	12836	12878	42	random_40_45bp_1
5	137311746	MT	46	89	43	random_40_45bp_1
6	17748221	MT	3761	3804	43	random_40_45bp_1
8	62102863	MT	8467	8508	41	random_40_45bp_1
9	129693	MT	6226	6270	44	random_40_45bp_1
10	78769259	MT	6800	6843	43	random_40_45bp_1
11	49861921	MT	16295	16335	40	random_40_45bp_1
12	92704707	MT	11675	11720	45	random_40_45bp_1
13	32707645	MT	9295	9338	43	random_40_45bp_1
14	97563752	MT	10332	10374	42	random_40_45bp_1
16	53197269	MT	15049	15089	40	random_40_45bp_1
17	48638497	MT	1594	1638	44	random_40_45bp_1
20	19873925	MT	8087	8127	40	random_40_45bp_1
21	21708297	MT	5714	5755	41	random_40_45bp_1
1	37611654	MT	8935	9008	73	random_50_75bp_2
2	21027775	MT	1300	1369	69	random_50_75bp_2
3	56113192	MT	11221	11287	66	random_50_75bp_2
4	82695009	MT	11024	11076	52	random_50_75bp_2
5	137311746	MT	46	116	70	random_50_75bp_2
6	144465532	MT	15917	15983	66	random_50_75bp_2
7	68238791	MT	11747	11815	68	random_50_75bp_2
8	93400395	MT	11001	11068	67	random_50_75bp_2
9	129766	MT	6226	6301	75	random_50_75bp_2
10	78769259	MT	6800	6867	67	random_50_75bp_2
11	56126815	MT	12863	12919	56	random_50_75bp_2
12	81715265	MT	12839	12900	61	random_50_75bp_2
13	32707645	MT	9388	9459	71	random_50_75bp_2
15	92906564	MT	6552	6627	75	random_50_75bp_2
16	79089773	MT	1708	1762	54	random_50_75bp_2
17	48638367	MT	1594	1658	64	random_50_75bp_2
19	15630046	MT	5738	5813	75	random_50_75bp_2
20	54139659	MT	13612	13682	70	random_50_75bp_2
21	21708147	MT	5714	5787	73	random_50_75bp_2
22	10669629	MT	318	391	73	random_50_75bp_2

## Sheet: ANOMALY
Chromosome	Position	MT	Start	End	Length	Sample
1	115544958	MT	161	16268	462	numt_control_sample_1
5	66669157	MT	104	16254	419	numt_control_sample_1
12	123519889	MT	188	16482	275	numt_control_sample_1
20	63009076	MT	74	16425	218	numt_control_sample_1
21	11101511	MT	396	16560	405	numt_control_sample_1
22	30245527	MT	27	16512	84	numt_control_sample_1
1	126566522	MT	17	16130	456	numt_control_sample_10
6	25247572	MT	401	16278	692	numt_control_sample_10
8	68483796	MT	170	16384	355	numt_control_sample_10
14	9291018	MT	359	16337	591	numt_control_sample_10
20	53287942	MT	410	16144	835	numt_control_sample_10
22	16645247	MT	350	16414	505	numt_control_sample_10
1	120397479	MT	388	16103	854	numt_control_sample_3
2	236856071	MT	340	16360	549	numt_control_sample_3
11	75260724	MT	230	16450	349	numt_control_sample_3
17	37501242	MT	314	16482	401	numt_control_sample_3
18	74285078	MT	21	16351	239	numt_control_sample_3
X	44316468	MT	128	16139	558	numt_control_sample_5
2	119712457	MT	35	16500	104	numt_control_sample_5
5	134323993	MT	427	16118	878	numt_control_sample_5
17	57304046	MT	125	16421	273	numt_control_sample_5
18	6193248	MT	253	16304	518	numt_control_sample_5
22	29649344	MT	159	16077	651	numt_control_sample_5
4	187976702	MT	455	16483	541	numt_control_sample_8
13	86491578	MT	349	16416	502	numt_control_sample_8
16	63882925	MT	342	16273	638	numt_control_sample_8
17	9133215	MT	270	16247	592	numt_control_sample_8
18	11249736	MT	158	16118	609	numt_control_sample_8
22	11791076	MT	185	16351	403	numt_control_sample_8
2	67757551	MT	990	7574	6584	numt_mixed_sample_1
4	177208360	MT	13649	15428	1779	numt_mixed_sample_1
6	75717071	MT	6597	14813	8216	numt_mixed_sample_1
8	124854929	MT	481	16110	940	numt_mixed_sample_1
11	58301835	MT	11445	15782	4337	numt_mixed_sample_1
16	11458098	MT	1173	8155	6982	numt_mixed_sample_1
17	80480238	MT	9453	15149	5696	numt_mixed_sample_1
19	49002934	MT	145	16559	155	numt_mixed_sample_1
21	16414684	MT	251	16363	457	numt_mixed_sample_1
22	19865872	MT	3569	9906	6337	numt_mixed_sample_1
6	111189494	MT	12371	15307	2936	numt_mixed_sample_10
7	148350460	MT	2168	4821	2653	numt_mixed_sample_10
9	129108892	MT	12102	12366	264	numt_mixed_sample_10
10	61507711	MT	2969	4424	1455	numt_mixed_sample_10
12	14658285	MT	2265	9199	6934	numt_mixed_sample_10
13	110518709	MT	10343	13607	3264	numt_mixed_sample_10
15	92057661	MT	11213	14754	3541	numt_mixed_sample_10
16	27811880	MT	4754	7069	2315	numt_mixed_sample_10
17	1507403	MT	534	16476	627	numt_mixed_sample_10
22	32717243	MT	3950	8339	4389	numt_mixed_sample_10
1	248095668	MT	1400	7806	6406	numt_mixed_sample_2
2	30077822	MT	8824	15332	6508	numt_mixed_sample_2
4	37013916	MT	8958	13889	4931	numt_mixed_sample_2
7	66786438	MT	499	16077	991	numt_mixed_sample_2
10	4292093	MT	203	16315	457	numt_mixed_sample_2
11	84660260	MT	6999	8147	1148	numt_mixed_sample_2
16	78609377	MT	145	16168	546	numt_mixed_sample_2
18	7212316	MT	3958	7066	3108	numt_mixed_sample_2
21	24875119	MT	6586	14807	8221	numt_mixed_sample_2
22	40170889	MT	5235	15587	10352	numt_mixed_sample_2
2	108283320	MT	8565	13369	4804	numt_mixed_sample_3
4	123885413	MT	8273	15143	6870	numt_mixed_sample_3
7	87218695	MT	4886	14988	10102	numt_mixed_sample_3
10	52745575	MT	2390	8631	6241	numt_mixed_sample_3
11	71350471	MT	3821	9477	5656	numt_mixed_sample_3
14	14831573	MT	1683	4211	2528	numt_mixed_sample_3
17	84014025	MT	12777	14991	2214	numt_mixed_sample_3
20	45978398	MT	161	16116	614	numt_mixed_sample_3
21	12563763	MT	139	2801	2662	numt_mixed_sample_3
22	36340357	MT	563	16278	854	numt_mixed_sample_3
X	107003476	MT	233	16076	726	numt_mixed_sample_4
3	63656645	MT	279	16052	796	numt_mixed_sample_4
5	60189969	MT	2638	13299	10661	numt_mixed_sample_4
8	12274383	MT	2	16112	459	numt_mixed_sample_4
9	131433556	MT	229	16235	563	numt_mixed_sample_4
12	62512734	MT	10051	14712	4661	numt_mixed_sample_4
14	61956326	MT	7908	9861	1953	numt_mixed_sample_4
15	87108576	MT	3901	9354	5453	numt_mixed_sample_4
17	66273650	MT	62	16313	318	numt_mixed_sample_4
20	37518431	MT	8420	14269	5849	numt_mixed_sample_4
X	116748139	MT	273	16094	748	numt_mixed_sample_9
2	14297554	MT	2222	6090	3868	numt_mixed_sample_9
4	104442298	MT	1553	10328	8775	numt_mixed_sample_9
6	48092288	MT	837	2821	1984	numt_mixed_sample_9
7	78792604	MT	4728	9464	4736	numt_mixed_sample_9
11	303129	MT	39	16566	42	numt_mixed_sample_9
14	26926133	MT	7586	13466	5880	numt_mixed_sample_9
16	41272706	MT	7445	8441	996	numt_mixed_sample_9
19	50113673	MT	410	16462	517	numt_mixed_sample_9
X	114189004	MT	2	2111	2109	random_1000bp_1
1	50714131	MT	12101	16495	4394	random_1000bp_1
2	34533163	MT	6136	16089	9953	random_1000bp_1
3	160766690	MT	2006	5286	3280	random_1000bp_1
4	29439499	MT	3249	15663	12414	random_1000bp_1
5	32338359	MT	4076	14980	10904	random_1000bp_1
6	49250237	MT	2147	12311	10164	random_1000bp_1
7	118679123	MT	10356	13160	2804	random_1000bp_1
8	137906766	MT	1942	14140	12198	random_1000bp_1
9	104925947	MT	54	16516	16462	random_1000bp_1
10	108880262	MT	1100	6062	4962	random_1000bp_1
11	49861826	MT	2	16089	16087	random_1000bp_1
12	6247152	MT	5172	13269	8097	random_1000bp_1
13	72566361	MT	1584	7990	6406	random_1000bp_1
14	40884938	MT	13819	15015	1196	random_1000bp_1
15	77390527	MT	755	6184	5429	random_1000bp_1
16	25787605	MT	6428	8109	1681	random_1000bp_1
17	22521366	MT	2	16569	16567	random_1000bp_1
18	11681963	MT	629	3153	2524	random_1000bp_1
19	32966772	MT	9933	12290	2357	random_1000bp_1
20	61863833	MT	9490	12931	3441	random_1000bp_1
21	28531526	MT	2	16569	16567	random_1000bp_1
22	50401716	MT	13056	14432	1376	random_1000bp_1
1	61649660	MT	5960	5997	37	random_30bp_2
2	33667411	MT	14867	14896	29	random_30bp_2
3	178123628	MT	14960	14991	31	random_30bp_2
4	86138983	MT	6149	6181	32	random_30bp_2
5	66884349	MT	11726	11759	33	random_30bp_2
6	17748404	MT	3761	3800	39	random_30bp_2
8	62102863	MT	8480	8505	25	random_30bp_2
9	129765	MT	6226	6257	31	random_30bp_2
10	58133497	MT	4925	4955	30	random_30bp_2
11	90789151	MT	4959	4994	35	random_30bp_2
12	6247176	MT	12158	12188	30	random_30bp_2
13	71590069	MT	4990	5026	36	random_30bp_2
14	97563750	MT	10332	10368	36	random_30bp_2
16	53197269	MT	15049	15083	34	random_30bp_2
17	48638392	MT	1594	1624	30	random_30bp_2
18	11681871	MT	742	775	33	random_30bp_2
19	15629850	MT	5738	5770	32	random_30bp_2
20	21474598	MT	9492	9524	32	random_30bp_2
21	21708297	MT	5715	5747	32	random_30bp_2
22	45859219	MT	7870	7906	36	random_30bp_2
1	61649660	MT	5967	6001	34	random_40_45bp_1
2	107736826	MT	8808	8852	44	random_40_45bp_1
3	56113192	MT	11222	11263	41	random_40_45bp_1
4	29439624	MT	12836	12878	42	random_40_45bp_1
5	137311746	MT	46	89	43	random_40_45bp_1
6	17748220	MT	3760	3803	43	random_40_45bp_1
8	62102863	MT	8467	8508	41	random_40_45bp_1
9	129693	MT	6226	6263	37	random_40_45bp_1
10	78769259	MT	6800	6843	43	random_40_45bp_1
11	49861922	MT	16296	16330	34	random_40_45bp_1
12	92704707	MT	11675	11720	45	random_40_45bp_1
13	32707645	MT	9301	9337	36	random_40_45bp_1
14	97563748	MT	10332	10370	38	random_40_45bp_1
16	53197269	MT	15049	15087	38	random_40_45bp_1
17	48638497	MT	1594	1638	44	random_40_45bp_1
20	19873925	MT	8087	8123	36	random_40_45bp_1
21	21708297	MT	5714	5750	36	random_40_45bp_1
1	37611654	MT	8938	9002	64	random_50_75bp_2
2	21027775	MT	1301	1369	68	random_50_75bp_2
3	56113192	MT	11221	11287	66	random_50_75bp_2
4	82695009	MT	11024	11075	51	random_50_75bp_2
5	137311746	MT	49	116	67	random_50_75bp_2
6	144465532	MT	15920	15980	60	random_50_75bp_2
7	68238791	MT	11748	11812	64	random_50_75bp_2
8	93400394	MT	11001	11067	66	random_50_75bp_2
9	129766	MT	6226	6300	74	random_50_75bp_2
10	78769259	MT	6801	6867	66	random_50_75bp_2
11	56126814	MT	12863	12917	54	random_50_75bp_2
12	81715265	MT	12839	12898	59	random_50_75bp_2
13	32707645	MT	9388	9458	70	random_50_75bp_2
15	92906564	MT	6552	6627	75	random_50_75bp_2
16	79089773	MT	1708	1762	54	random_50_75bp_2
17	48638367	MT	1599	1658	59	random_50_75bp_2
19	15630045	MT	5737	5802	65	random_50_75bp_2
20	54139659	MT	13613	13671	58	random_50_75bp_2
21	21708146	MT	5714	5783	69	random_50_75bp_2
22	10669628	MT	318	390	72	random_50_75bp_2

## Sheet: PALMER
Chromosome	Start	End	MT	Start	End	Length	Sample
1	115544914	115544962					numt_control_sample_1
5	66669146	66669160					numt_control_sample_1
12	123519884	123519890					numt_control_sample_1
20	63009075	63009084					numt_control_sample_1
21	11101509	11101515					numt_control_sample_1
22	30245516	30245530					numt_control_sample_1
1	126566522	126566530					numt_control_sample_10
6	25247412	25247605					numt_control_sample_10
14	9290994	9291032					numt_control_sample_10
20	53287931	53287951					numt_control_sample_10
22	16645243	16645250					numt_control_sample_10
1	120397477	120397542					numt_control_sample_3
2	236856068	236856076					numt_control_sample_3
11	75260713	75260732					numt_control_sample_3
17	37501234	37501250					numt_control_sample_3
18	74285062	74285083					numt_control_sample_3
2	119712457	119712469					numt_control_sample_5
5	134323988	134323999					numt_control_sample_5
17	57304043	57304048					numt_control_sample_5
18	6193237	6193388					numt_control_sample_5
22	29649343	29649357					numt_control_sample_5
X	44316463	44316480					numt_control_sample_5
4	187976690	187976713					numt_control_sample_8
13	86491573	86491584					numt_control_sample_8
16	63882923	63882936					numt_control_sample_8
17	9133211	9133221					numt_control_sample_8
18	11249725	11249742					numt_control_sample_8
22	11791074	11791077					numt_control_sample_8
6	111189479	111189503					numt_mixed_sample_10
7	148350435	148350477					numt_mixed_sample_10
9	129108890	129108898					numt_mixed_sample_10
10	61507709	61507714					numt_mixed_sample_10
12	14658265	14658291					numt_mixed_sample_10
13	110518692	110518718					numt_mixed_sample_10
15	92057637	92057675					numt_mixed_sample_10
16	27811871	27811893					numt_mixed_sample_10
17	1507398	1507408					numt_mixed_sample_10
22	32717185	32717252					numt_mixed_sample_10
2	67757547	67757560					numt_mixed_sample_1
4	177208347	177208365					numt_mixed_sample_1
6	75717059	75717077					numt_mixed_sample_1
8	124854925	124854935					numt_mixed_sample_1
11	58301822	58301853					numt_mixed_sample_1
16	11458093	11458151					numt_mixed_sample_1
17	80480217	80480266					numt_mixed_sample_1
19	49002932	49002943					numt_mixed_sample_1
21	16414680	16414690					numt_mixed_sample_1
22	19865865	19865893					numt_mixed_sample_1
1	248095658	248095682					numt_mixed_sample_2
2	30077822	30077848					numt_mixed_sample_2
4	37013857	37013935					numt_mixed_sample_2
7	66786436	66786442					numt_mixed_sample_2
10	4292078	4292096					numt_mixed_sample_2
11	84660254	84660267					numt_mixed_sample_2
16	78609368	78609389					numt_mixed_sample_2
18	7212307	7212320					numt_mixed_sample_2
21	24875112	24875147					numt_mixed_sample_2
22	40170874	40170903					numt_mixed_sample_2
2	108283314	108283336					numt_mixed_sample_3
4	123885398	123885426					numt_mixed_sample_3
7	87218689	87218720					numt_mixed_sample_3
10	52745568	52745592					numt_mixed_sample_3
11	71350460	71350476					numt_mixed_sample_3
14	14831573	14831573					numt_mixed_sample_3
17	84014023	84014026					numt_mixed_sample_3
20	45978386	45978404					numt_mixed_sample_3
21	12563762	12563779					numt_mixed_sample_3
22	36340346	36340362					numt_mixed_sample_3
X	107003465	107003480					numt_mixed_sample_4
3	63656594	63656656					numt_mixed_sample_4
5	60189965	60189995					numt_mixed_sample_4
8	12274381	12274403					numt_mixed_sample_4
9	131433555	131433567					numt_mixed_sample_4
12	62512705	62512734					numt_mixed_sample_4
14	61956317	61956336					numt_mixed_sample_4
15	87108569	87108590					numt_mixed_sample_4
17	66273649	66273653					numt_mixed_sample_4
20	37518421	37518450					numt_mixed_sample_4
X	116748140	116748145					numt_mixed_sample_9
2	14297538	14297562					numt_mixed_sample_9
4	104442287	104442315					numt_mixed_sample_9
6	48092274	48092322					numt_mixed_sample_9
7	78792590	78792619					numt_mixed_sample_9
11	303126	303131					numt_mixed_sample_9
14	26926106	26926152					numt_mixed_sample_9
16	41272698	41272724					numt_mixed_sample_9
19	50113668	50113681					numt_mixed_sample_9
X	114188998	114189005					random_1000bp_1
1	50714120	50714148					random_1000bp_1
2	34533156	34533177					random_1000bp_1
3	160766670	160766705					random_1000bp_1
4	29439499	29439512					random_1000bp_1
5	32338340	32338368					random_1000bp_1
6	49250235	49250250					random_1000bp_1
7	118679115	118679130					random_1000bp_1
8	137906764	137906777					random_1000bp_1
9	104925933	104925955					random_1000bp_1
10	108880245	108880276					random_1000bp_1
11	49861808	49861859					random_1000bp_1
12	6247110	6247169					random_1000bp_1
13	72566337	72566370					random_1000bp_1
14	40884936	40884964					random_1000bp_1
15	77390497	77390535					random_1000bp_1
16	25787598	25787612					random_1000bp_1
17	22521362	22521375					random_1000bp_1
18	11681958	11681973					random_1000bp_1
19	32966764	32966777					random_1000bp_1
20	61863811	61863841					random_1000bp_1
21	28531503	28531546					random_1000bp_1
22	50401695	50401723					random_1000bp_1
1	61649659	61649664					random_30bp_2
2	33667405	33667412					random_30bp_2
3	178123625	178123631					random_30bp_2
4	86138983	86138992					random_30bp_2
5	66884350	66884350					random_30bp_2
6	17748399	17748410					random_30bp_2
8	62102862	62102864					random_30bp_2
9	129766	129767					random_30bp_2
10	58133498	58133499					random_30bp_2
11	90789151	90789156					random_30bp_2
12	6247175	6247182					random_30bp_2
13	71590068	71590073					random_30bp_2
14	97563749	97563754					random_30bp_2
16	53197267	53197272					random_30bp_2
17	48638391	48638393					random_30bp_2
18	11681872	11681872					random_30bp_2
19	15629849	15629852					random_30bp_2
20	21474598	21474600					random_30bp_2
21	21708293	21708298					random_30bp_2
22	45859220	45859224					random_30bp_2
1	61649659	61649663					random_40_45bp_1
2	107736825	107736831					random_40_45bp_1
3	56113189	56113193					random_40_45bp_1
4	29439625	29439629					random_40_45bp_1
5	137311747	137311748					random_40_45bp_1
6	17748219	17748223					random_40_45bp_1
8	62102864	62102865					random_40_45bp_1
9	129689	129699					random_40_45bp_1
10	78769260	78769266					random_40_45bp_1
11	49861919	4986192					random_40_45bp_1
12	92704705	92704708					random_40_45bp_1
13	32707644	32707646					random_40_45bp_1
14	97563747	97563759					random_40_45bp_1
16	53197270	53197270					random_40_45bp_1
17	48638496	48638498					random_40_45bp_1
20	19873922	19873931					random_40_45bp_1
21	21708290	21708299					random_40_45bp_1
1	37611652	37611655					random_50_75bp_2
2	21027775	21027787					random_50_75bp_2
3	56113191	56113195					random_50_75bp_2
4	82695010	82695011					random_50_75bp_2
5	137311741	137311750					random_50_75bp_2
6	144465527	144465537					random_50_75bp_2
7	68238791	68238800					random_50_75bp_2
8	93400391	93400396					random_50_75bp_2
9	129761	129769					random_50_75bp_2
10	78769258	78769268					random_50_75bp_2
11	56126813	56126818					random_50_75bp_2
12	81715263	81715269					random_50_75bp_2
13	32707646	32707647					random_50_75bp_2
15	92906560	92906565					random_50_75bp_2
16	79089773	79089779					random_50_75bp_2
17	48638367	48638369					random_50_75bp_2
19	15630044	15630047					random_50_75bp_2
20	54139660	54139663					random_50_75bp_2
21	21708144	21708148					random_50_75bp_2
22	10669627	10669635					random_50_75bp_2

## Sheet: dinumt
Chromosome	Position	MT	Start	End	Length	Sample
1	115544957	MT	1	16570	1	numt_control_sample_1
12	123519888	MT	1	16570	1	numt_control_sample_1
20	63009076	MT	1	16570	1	numt_control_sample_1
22	30245526	MT	16511	16570	60	numt_control_sample_1
5	66669156	MT	1	16570	1	numt_control_sample_1
20	53287941	MT	1	16567	4	numt_control_sample_10
22	16645246	MT	1	16570	1	numt_control_sample_10
6	25247571	MT	1	16570	1	numt_control_sample_10
8	68483795	MT	1	16570	1	numt_control_sample_10
11	75260724	MT	1	16570	1	numt_control_sample_3
17	37501241	MT	1	16570	1	numt_control_sample_3
18	74285077	MT	16351	16570	220	numt_control_sample_3
2	236856070	MT	1	16570	1	numt_control_sample_3
17	57304046	MT	1	16570	1	numt_control_sample_5
18	6193248	MT	1	16570	1	numt_control_sample_5
2	119712457	MT	1	16561	10	numt_control_sample_5
22	29649344	MT	1	16570	1	numt_control_sample_5
5	134323992	MT	1	16570	1	numt_control_sample_5
X	44316467	MT	1	16570	1	numt_control_sample_5
13	86491577	MT	1	16570	1	numt_control_sample_8
16	63882925	MT	1	16570	1	numt_control_sample_8
17	9133214	MT	1	16570	1	numt_control_sample_8
18	11249734	MT	1	16570	1	numt_control_sample_8
22	11791075	MT	1	16570	1	numt_control_sample_8
4	187976702	MT	1	16570	1	numt_control_sample_8
10	61507709	MT	2969	4424	1456	numt_mixed_sample_10
12	14658284	MT	2265	9200	6936	numt_mixed_sample_10
13	110518708	MT	10348	13608	3261	numt_mixed_sample_10
15	92057659	MT	11215	14754	3540	numt_mixed_sample_10
16	27811879	MT	4753	7070	2318	numt_mixed_sample_10
17	1507402	MT	1	16570	1	numt_mixed_sample_10
22	32717242	MT	3951	8340	4390	numt_mixed_sample_10
6	111189492	MT	12370	15304	2935	numt_mixed_sample_10
7	148350459	MT	2168	4822	2655	numt_mixed_sample_10
9	129108892	MT	12100	12370	271	numt_mixed_sample_10
11	58301833	MT	11445	15781	4337	numt_mixed_sample_1
16	11458098	MT	1172	8156	6985	numt_mixed_sample_1
17	80480237	MT	9452	15149	5698	numt_mixed_sample_1
19	49002934	MT	1	148	148	numt_mixed_sample_1
2	67757552	MT	989	7575	6587	numt_mixed_sample_1
21	16414684	MT	1	16570	1	numt_mixed_sample_1
22	19865872	MT	3568	9907	6340	numt_mixed_sample_1
4	177208358	MT	13649	15429	1781	numt_mixed_sample_1
6	75717069	MT	6596	14814	8219	numt_mixed_sample_1
8	124854928	MT	1	16570	1	numt_mixed_sample_1
1	248095665	MT	1401	7805	6405	numt_mixed_sample_1
10	4292093	MT	1	16570	1	numt_mixed_sample_1
11	84660260	MT	6999	8148	1150	numt_mixed_sample_1
16	78609376	MT	1	16570	1	numt_mixed_sample_1
18	7212315	MT	3957	7067	3111	numt_mixed_sample_1
2	30077836	MT	8823	15332	6510	numt_mixed_sample_1
21	24875119	MT	6585	14807	8223	numt_mixed_sample_1
22	40170888	MT	5236	15587	6219	numt_mixed_sample_1
4	37013915	MT	8958	13890	4933	numt_mixed_sample_1
1	248095665	MT	1401	7805	6405	numt_mixed_sample_2
2	30077836	MT	8823	15332	6510	numt_mixed_sample_2
4	37013915	MT	8958	13890	4933	numt_mixed_sample_2
10	4292093	MT	1	16570	1	numt_mixed_sample_2
11	84660260	MT	6999	8148	1150	numt_mixed_sample_2
16	78609376	MT	1	16570	1	numt_mixed_sample_2
18	7212315	MT	3957	7067	3111	numt_mixed_sample_2
21	24875119	MT	6585	14807	8223	numt_mixed_sample_2
22	40170888	MT	5236	15587	6219	numt_mixed_sample_2
10	52745575	MT	2390	8632	6243	numt_mixed_sample_3
11	71350469	MT	3820	9478	5659	numt_mixed_sample_3
14	14831571	MT	1682	4210	2529	numt_mixed_sample_3
2	108283319	MT	8565	13370	4806	numt_mixed_sample_3
20	45978397	MT	1	16570	1	numt_mixed_sample_3
21	12563763	MT	141	2802	2662	numt_mixed_sample_3
22	36340357	MT	1	16570	1	numt_mixed_sample_3
4	123885412	MT	8272	15144	6873	numt_mixed_sample_3
7	87218695	MT	4885	14979	6476	numt_mixed_sample_3
12	62512732	MT	10051	14713	4663	numt_mixed_sample_4
14	61956326	MT	7908	9862	1955	numt_mixed_sample_4
15	87108574	MT	3907	9355	5449	numt_mixed_sample_4
17	66273650	MT	1	16570	1	numt_mixed_sample_4
20	37518429	MT	8419	14268	5850	numt_mixed_sample_4
3	63656644	MT	1	16570	1	numt_mixed_sample_4
5	60189969	MT	2636	13299	5907	numt_mixed_sample_4
9	131433556	MT	1	16570	1	numt_mixed_sample_4
X	107003475	MT	1	16570	1	numt_mixed_sample_4
11	303128	MT	1	45	45	numt_mixed_sample_9
14	26926132	MT	7586	13451	5866	numt_mixed_sample_9
19	50113672	MT	1	16570	1	numt_mixed_sample_9
2	14297553	MT	2235	6090	3856	numt_mixed_sample_9
4	104442296	MT	1557	10329	7798	numt_mixed_sample_9
6	48092286	MT	837	2822	1986	numt_mixed_sample_9
7	78792603	MT	4728	9463	4736	numt_mixed_sample_9
X	116748138	MT	1	16570	1	numt_mixed_sample_9
1	50714130	MT	12101	16493	4393	random_1000bp_1
10	108880261	MT	1095	6063	4969	random_1000bp_1
11	49861825	MT	1	16090	16088	random_1000bp_1
12	6247151	MT	5171	13270	8100	random_1000bp_1
13	72566362	MT	1589	7991	6403	random_1000bp_1
14	40884937	MT	13819	15017	1199	random_1000bp_1
15	77390525	MT	755	6170	5416	random_1000bp_1
16	25787605	MT	6427	8110	1684	random_1000bp_1
17	22521365	MT	1	16570	16569	random_1000bp_1
18	11681963	MT	632	3149	2518	random_1000bp_1
19	32966772	MT	9932	12291	2360	random_1000bp_1
2	34533161	MT	6135	16090	6615	random_1000bp_1
20	61863833	MT	9489	12930	3442	random_1000bp_1
21	28531525	MT	1	16570	16569	random_1000bp_1
22	50401715	MT	13056	14431	1376	random_1000bp_1
3	160766688	MT	2005	5287	3283	random_1000bp_1
4	29439505	MT	3248	15664	4154	random_1000bp_1
5	32338359	MT	4074	14980	5664	random_1000bp_1
6	49250242	MT	2146	12311	6405	random_1000bp_1
7	118679123	MT	10355	13161	2807	random_1000bp_1
8	137906765	MT	1941	14141	4370	random_1000bp_1
9	104925947	MT	49	16515	104	random_1000bp_1
1	61649659	MT	5960	6003	44	random_30bp_2
10	58133496	MT	4924	4956	33	random_30bp_2
11	90789151	MT	4959	4998	40	random_30bp_2
12	6247175	MT	12158	12194	37	random_30bp_2
13	71590068	MT	4988	5030	43	random_30bp_2
14	97563750	MT	10332	10372	41	random_30bp_2
16	53197268	MT	15049	15084	36	random_30bp_2
17	48638391	MT	1594	1628	35	random_30bp_2
18	11681870	MT	740	777	38	random_30bp_2
19	15629849	MT	5738	5772	35	random_30bp_2
2	33667410	MT	14863	14900	38	random_30bp_2
20	21474598	MT	9492	9528	37	random_30bp_2
21	21708296	MT	5713	5749	37	random_30bp_2
22	45859218	MT	7870	7908	39	random_30bp_2
3	178123627	MT	14959	14992	34	random_30bp_2
6	17748403	MT	3761	3801	41	random_30bp_2
8	62102862	MT	8478	8510	33	random_30bp_2
1	61649659	MT	5960	6003	44	random_40_45bp_1
10	78769259	MT	6800	6844	45	random_40_45bp_1
11	49861920	MT	16295	16338	44	random_40_45bp_1
12	92704706	MT	11675	11722	48	random_40_45bp_1
13	32707644	MT	9295	9339	45	random_40_45bp_1
14	97563748	MT	10332	10375	44	random_40_45bp_1
16	53197268	MT	15049	15090	42	random_40_45bp_1
17	48638496	MT	1594	1630	37	random_40_45bp_1
2	107736825	MT	8808	8854	47	random_40_45bp_1
20	19873924	MT	8087	8129	43	random_40_45bp_1
21	21708296	MT	5713	5758	46	random_40_45bp_1
3	56113191	MT	11222	11267	46	random_40_45bp_1
4	29439623	MT	12830	12879	50	random_40_45bp_1
5	137311745	MT	46	90	45	random_40_45bp_1
6	17748220	MT	3760	3805	46	random_40_45bp_1
8	62102863	MT	8467	8509	43	random_40_45bp_1
1	37611653	MT	8935	9009	75	random_50_75bp_2
10	78769259	MT	6800	6868	69	random_50_75bp_2
11	56126814	MT	12863	12920	58	random_50_75bp_2
12	81715265	MT	12839	12901	63	random_50_75bp_2
13	32707644	MT	9388	9460	73	random_50_75bp_2
15	92906563	MT	6551	6628	78	random_50_75bp_2
16	79089773	MT	1705	1763	59	random_50_75bp_2
17	48638366	MT	1594	1665	72	random_50_75bp_2
19	15630045	MT	5738	5814	77	random_50_75bp_2
2	21027775	MT	1300	1370	71	random_50_75bp_2
20	54139658	MT	13612	13683	72	random_50_75bp_2
21	21708146	MT	5714	5788	75	random_50_75bp_2
3	56113191	MT	11221	11289	69	random_50_75bp_2
4	82695008	MT	11024	11077	54	random_50_75bp_2
5	137311745	MT	46	118	73	random_50_75bp_2
6	144465531	MT	15914	15984	71	random_50_75bp_2
7	68238791	MT	11747	11820	74	random_50_75bp_2
8	93400394	MT	11001	11069	69	random_50_75bp_2
9	129765	MT	6226	6303	78	random_50_75bp_2

## Sheet: Wei et al
Chromosome	Position	MT	Start	End	Length	Sample
1	115544958	MT	166	16258	476	numt_control_sample_1
5	66669157	MT	16252	16569	317	numt_control_sample_1
12	123519889	MT	188	16481	275	numt_control_sample_1
20	63009079	MT	16422	16569	147	numt_control_sample_1
22	30245527	MT	16511	16569	58	numt_control_sample_1
1	126566523	MT	16127	16569	442	numt_control_sample_10
6	25247572	MT	402	16275	695	numt_control_sample_10
8	68483796	MT	170	16380	358	numt_control_sample_10
14	9291018	MT	360	16325	602	numt_control_sample_10
20	53287942	MT	407	16142	833	numt_control_sample_10
22	16645247	MT	354	16413	509	numt_control_sample_10
1	120397479	MT	388	16102	854	numt_control_sample_3
2	236856071	MT	352	16356	564	numt_control_sample_3
11	75260727	MT	230	16447	351	numt_control_sample_3
17	37501242	MT	314	16469	413	numt_control_sample_3
18	74285078	MT	16350	16569	219	numt_control_sample_3
2	119712459		16499	16569	70	numt_control_sample_5
5	134323993		428	16116	880	numt_control_sample_5
17	57304047		16417	16569	152	numt_control_sample_5
18	6193249		254	16300	522	numt_control_sample_5
22	29649346		161	16076	653	numt_control_sample_5
X	44316468		16136	16569	433	numt_control_sample_5
4	187976703		455	16481	542	numt_control_sample_8
13	86491578		350	16413	505	numt_control_sample_8
16	63882926		345	16268	645	numt_control_sample_8
17	9133215		297	16244	621	numt_control_sample_8
18	11249735		158	16118	608	numt_control_sample_8
22	11791076		205	16350	423	numt_control_sample_8
6	111189493		12369	15303	2934	numt_mixed_sample_10
7	148350460		2167	4821	2654	numt_mixed_sample_10
9	129108893		12099	12395	296	numt_mixed_sample_10
10	61507710		2968	4423	1455	numt_mixed_sample_10
12	14658285		2264	9199	6935	numt_mixed_sample_10
13	110518709		10342	13607	3265	numt_mixed_sample_10
15	92057660		11214	14753	3539	numt_mixed_sample_10
16	27811880		4752	7069	2317	numt_mixed_sample_10
17	1507403		534	16475	627	numt_mixed_sample_10
22	32717243		3950	8339	4389	numt_mixed_sample_10
2	67757553		988	7574	6586	numt_mixed_sample_1
4	177208359		13648	15428	1780	numt_mixed_sample_1
6	75717070		6595	14813	8218	numt_mixed_sample_1
8	124854929		481	16109	15628	numt_mixed_sample_1
11	58301834		11444	15780	4336	numt_mixed_sample_1
16	11458099		1171	8155	6984	numt_mixed_sample_1
17	80480238		9451	15148	5697	numt_mixed_sample_1
21	16414685		252	16360	16108	numt_mixed_sample_1
22	19865873		3567	9906	6339	numt_mixed_sample_1
1	248095668		1400	7804	6404	numt_mixed_sample_2
2	30077837		8822	15331	6509	numt_mixed_sample_2
4	37013916		8957	13889	4932	numt_mixed_sample_2
10	4292094		209	16313	16104	numt_mixed_sample_2
11	84660262		6998	8147	1149	numt_mixed_sample_2
16	78609377		152	16167	16015	numt_mixed_sample_2
18	7212316		3956	7066	3110	numt_mixed_sample_2
22	40170889		5235	15586	10351	numt_mixed_sample_2
2	108283320		8564	13369	4805	numt_mixed_sample_3
4	123885413		8263	15143	6880	numt_mixed_sample_3
7	87218696		4884	14978	10094	numt_mixed_sample_3
10	52745577		2389	8631	6242	numt_mixed_sample_3
11	71350470		3819	9477	5658	numt_mixed_sample_3
14	14831572		1681	4209	2528	numt_mixed_sample_3
17	84014025		12776	14991	2215	numt_mixed_sample_3
20	45978398		162	16115	615	numt_mixed_sample_3
21	12563765		140	2801	2661	numt_mixed_sample_3
22	36340358		568	16272	864	numt_mixed_sample_3
3	63656645		284	16050	802	numt_mixed_sample_4
5	60189970		2635	13298	10663	numt_mixed_sample_4
8	12274383		16101	16569	468	numt_mixed_sample_4
9	131433559		230	16230	568	numt_mixed_sample_4
12	62512733		10050	14712	4662	numt_mixed_sample_4
14	61956327		7907	9861	1954	numt_mixed_sample_4
15	87108575		3906	9354	5448	numt_mixed_sample_4
17	66273652		16312	16569	257	numt_mixed_sample_4
20	37518430		8418	14267	5849	numt_mixed_sample_4
X	107003476		233	16073	728	numt_mixed_sample_4
2	14297554		2220	6089	3869	numt_mixed_sample_9
4	104442297		1551	10328	8777	numt_mixed_sample_9
6	48092287		836	2821	1985	numt_mixed_sample_9
7	78792604		4727	9462	4735	numt_mixed_sample_9
14	26926134		7585	13450	5865	numt_mixed_sample_9
19	50113673		411	16461	518	numt_mixed_sample_9
X	116748139		274	16093	749	numt_mixed_sample_9
1	50714131		12100	16492	4392	random_1000bp_1
2	34533162		6134	16089	9955	random_1000bp_1
3	160766689		2005	5286	3281	random_1000bp_1
4	29439506		3247	15663	12416	random_1000bp_1
5	32338361		4074	14979	10905	random_1000bp_1
6	49250243		2145	12310	10165	random_1000bp_1
7	118679124		10354	13160	2806	random_1000bp_1
8	137906766		1940	14140	12200	random_1000bp_1
9	104925947		1	16514	16513	random_1000bp_1
10	108880262		1098	6062	4964	random_1000bp_1
11	49861825		1	16089	16088	random_1000bp_1
12	6247152		5170	13269	8099	random_1000bp_1
13	72566363		1588	7990	6402	random_1000bp_1
14	40884938		13818	15016	1198	random_1000bp_1
15	77390526		754	6169	5415	random_1000bp_1
16	25787606		6426	8109	1683	random_1000bp_1
17	22521366		1	16569	16568	random_1000bp_1
18	11681984		631	3148	2517	random_1000bp_1
19	32966773		9931	12290	2359	random_1000bp_1
20	61863834		9488	12929	3441	random_1000bp_1
21	28531525		1	16569	16568	random_1000bp_1
22	50401716		13055	14430	1375	random_1000bp_1
1	37611654		8929	9008	79	random_50_75bp_2
2	21027776		1299	1369	70	random_50_75bp_2
3	56113192		11220	11288	68	random_50_75bp_2
6	144465532		15913	15983	70	random_50_75bp_2
7	68238793		11746	11819	73	random_50_75bp_2
8	93400395		11000	11068	68	random_50_75bp_2
9	129766		6225	6302	77	random_50_75bp_2
10	78769263		6799	6867	68	random_50_75bp_2
11	56126815		12862	12919	57	random_50_75bp_2
12	81715266		12838	12900	62	random_50_75bp_2
13	32707645		9387	9459	72	random_50_75bp_2
15	92906564		6550	6627	77	random_50_75bp_2
17	48638367		1593	1664	71	random_50_75bp_2
19	15630046		5737	5813	76	random_50_75bp_2
20	54139659		13611	13682	71	random_50_75bp_2
21	21708147		5713	5787	74	random_50_75bp_2
22	10669629		317	391	74	random_50_75bp_2

## Sheet: Per Sample Metrics
Sample	TP	FP	FN	Precision	Recall	F1-Score	Method	Execution Time (Seconds)	Peak Memory Usage (GB)	Computational Threads
numt_control_sample_1	5	0	1	1	0.833333	0.909091	dinumt	24.39	0.0209961	1
numt_control_sample_10	4	0	2	1	0.666667	0.8	dinumt	17.26	0.0209961	1
numt_control_sample_3	4	0	2	1	0.666667	0.8	dinumt	17.96	0.0209961	1
numt_control_sample_5	6	0	0	1	1	1	dinumt	24.2	0.0209961	1
numt_control_sample_8	6	0	0	1	1	1	dinumt	24.62	0.0209961	1
numt_mixed_sample_10	10	0	0	1	1	1	dinumt	44.44	0.0209961	1
numt_mixed_sample_1	9	0	1	1	0.9	0.947368	dinumt	43.49	0.0209961	1
numt_mixed_sample_2	9	0	1	1	0.9	0.947368	dinumt	43.76	0.0209961	1
numt_mixed_sample_3	9	0	1	1	0.9	0.947368	dinumt	47.9	0.0209961	1
numt_mixed_sample_4	9	0	1	1	0.9	0.947368	dinumt	42.82	0.0209961	1
numt_mixed_sample_9	8	0	2	1	0.8	0.888889	dinumt	38.76	0.0209961	1
random_1000bp_1	22	0	1	1	0.956522	0.977778	dinumt	117.63	0.0209961	1
random_30bp_2	17	0	3	1	0.85	0.918919	dinumt	10.05	0.0209961	1
random_40_45bp_1	16	0	1	1	0.941176	0.969697	dinumt	12.69	0.0209961	1
random_50_75bp_2	19	0	1	1	0.95	0.974359	dinumt	21.3	0.0209961	1
numt_control_sample_1	5	0	1	1	0.833333	0.909091	Wei et al	379.96	3.81373	1
numt_control_sample_10	6	0	0	1	1	1	Wei et al	4779.34	3.81507	1
numt_control_sample_3	5	0	1	1	0.833333	0.909091	Wei et al	4912.63	3.81261	1
numt_control_sample_5	6	0	0	1	1	1	Wei et al	4840.16	3.81258	1
numt_control_sample_8	6	0	0	1	1	1	Wei et al	4815.21	3.81309	1
numt_mixed_sample_10	10	0	0	1	1	1	Wei et al	4949.59	3.8131	1
numt_mixed_sample_1	9	0	1	1	0.9	0.947368	Wei et al	4951.31	3.8131	1
numt_mixed_sample_2	8	0	2	1	0.8	0.888889	Wei et al	4949.89	3.8131	1
numt_mixed_sample_3	10	0	0	1	1	1	Wei et al	4945.11	3.81406	1
numt_mixed_sample_4	10	0	0	1	1	1	Wei et al	5102.88	3.8131	1
numt_mixed_sample_9	7	0	3	1	0.7	0.823529	Wei et al	329.66	3.8131	1
random_1000bp_1	22	0	1	1	0.956522	0.977778	Wei et al	871.01	3.8131	1
random_30bp_2	0	0	20	0	0	0	Wei et al	71.62	0.116539	1
random_40_45bp_1	0	0	17	0	0	0	Wei et al	66.97	0.0225067	1
random_50_75bp_2	17	0	3	1	0.85	0.918919	Wei et al	1129.37	3.8131	1
numt_control_sample_1	6	0	0	1	1	1	PALMER	3853	32.5658	1
numt_control_sample_10	5	0	1	1	0.833333	0.909091	PALMER	4709.01	34.4208	1
numt_control_sample_3	5	0	1	1	0.833333	0.909091	PALMER	3755.13	38.5686	1
numt_control_sample_5	6	0	0	1	1	1	PALMER	3805.42	38.5659	1
numt_control_sample_8	6	0	0	1	1	1	PALMER	3829.26	38.5893	1
numt_mixed_sample_10	10	0	0	1	1	1	PALMER	4081.85	38.6002	1
numt_mixed_sample_1	10	0	0	1	1	1	PALMER	4168.78	38.6004	1
numt_mixed_sample_2	10	0	0	1	1	1	PALMER	4194.93	38.6113	1
numt_mixed_sample_3	10	0	0	1	1	1	PALMER	4158.11	38.5946	1
numt_mixed_sample_4	10	0	0	1	1	1	PALMER	4142.18	32.8185	1
numt_mixed_sample_9	9	0	1	1	0.9	0.947368	PALMER	4140.28	38.5929	1
random_1000bp_1	23	0	0	1	1	1	PALMER	4946.98	38.7924	1
random_30bp_2	20	0	0	1	1	1	PALMER	3817.7	38.5794	1
random_40_45bp_1	17	0	0	1	1	1	PALMER	3839.44	38.5698	1
random_50_75bp_2	20	0	0	1	1	1	PALMER	3907.57	38.5666	1
numt_control_sample_1	6	0	0	1	1	1	ANOMALY	480.592	3.36157	16
numt_control_sample_10	6	0	0	1	1	1	ANOMALY	532.475	3.2042	16
numt_control_sample_3	5	0	1	1	0.833333	0.909091	ANOMALY	473.185	3.25946	16
numt_control_sample_5	6	0	0	1	1	1	ANOMALY	466.061	3.22222	16
numt_control_sample_8	6	0	0	1	1	1	ANOMALY	505.143	3.40826	16
numt_mixed_sample_10	10	0	0	1	1	1	ANOMALY	480.659	3.36157	16
numt_mixed_sample_1	10	0	0	1	1	1	ANOMALY	520.149	3.3434	16
numt_mixed_sample_2	10	0	0	1	1	1	ANOMALY	465.622	3.22127	16
numt_mixed_sample_3	10	0	0	1	1	1	ANOMALY	528.909	3.25946	16
numt_mixed_sample_4	10	0	0	1	1	1	ANOMALY	538.527	3.39202	16
numt_mixed_sample_9	9	0	1	1	0.9	0.947368	ANOMALY	563.54	3.23467	16
random_1000bp_1	23	0	0	1	1	1	ANOMALY	444.146	3.26637	16
random_30bp_2	20	0	0	1	1	1	ANOMALY	437.027	3.418	16
random_40_45bp_1	17	0	0	1	1	1	ANOMALY	436.5	3.27559	16
random_50_75bp_2	20	0	0	1	1	1	ANOMALY	471.772	3.46149	16

## Sheet: Global Metrics
Method	Sequencing Data	TP	FP	FN	Precision	Recall	F1-Score	Median Execution Time (Seconds)	Median Peak Memory Usage (GB)	Computational Threads
dinumt	Short-Read	153	0	17	1	0.9	0.947368	24.62	0.0209961	1
Wei et al	Short-Read	121	0	49	1	0.711765	0.831615	4815.21	3.8131	1
PALMER	Long-Read	167	0	3	1	0.982353	0.991098	4081.85	38.5794	1
ANOMALY	Long-Read	168	0	2	1	0.988235	0.994083	480.592	3.27559	16
