# Supplementary material for: ANOMALY: a Snakemake pipeline for identifying NuMTs from long-read sequencing data
Source: NAR Genom Bioinform. 2026 Feb 4;8(1):lqag014. doi: 10.1093/nargab/lqag014 (PMC12869244; doi:10.1093/nargab/lqag014)
Supplement: lqag014_Supplemental_Files [file lqag014_supplemental_files.zip › Supplementary Table 6.xlsx]

## Sheet: Supplementary Table 6
Chromosome	Position	MT	Start	End	Length	Sample	Reason
21	4280719	MT	85	16470	184	numt_control_sample_3	Not Enough Supporting Reads for Insertion Calls
21	4932865	MT	576	16244	901	numt_mixed_sample_7	Not Enough Supporting Reads for Insertion Calls
21	3481203	MT	4846	4930	84	numt_mixed_sample_9	Not Enough Supporting Reads for Insertion Calls
17	48638497	MT	1594	1628	34	random_30bp_3	High E-Value
4	86138837	MT	6149	6181	32	random_30bp_3	High E-Value
3	56113192	MT	11222	11284	62	random_50_75bp_1	Low Query Coverage
