# Supplementary material for: ANOMALY: a Snakemake pipeline for identifying NuMTs from long-read sequencing data
Source: NAR Genom Bioinform. 2026 Feb 4;8(1):lqag014. doi: 10.1093/nargab/lqag014 (PMC12869244; doi:10.1093/nargab/lqag014)
Supplement: lqag014_Supplemental_Files [file lqag014_supplemental_files.zip › Supplementary Table 7.xlsx]

## Sheet: Called NUMTs
Chromosome	Position	MT	Start	End	Length	Sample	Depth
X	44316468	MT	127	16137	559	numt_control_sample_5	10X
2	119712458	MT	34	16501	102	numt_control_sample_5	10X
5	134323993	MT	420	16117	872	numt_control_sample_5	10X
17	57304045	MT	122	16418	273	numt_control_sample_5	10X
18	6193251	MT	250	16304	515	numt_control_sample_5	10X
22	29649344	MT	156	16077	648	numt_control_sample_5	10X
X	44316468	MT	125	16137	557	numt_control_sample_5	15X
2	119712458	MT	28	16513	84	numt_control_sample_5	15X
5	134323993	MT	427	16117	879	numt_control_sample_5	15X
17	57304045	MT	117	16421	265	numt_control_sample_5	15X
18	6193248	MT	250	16301	518	numt_control_sample_5	15X
22	29649344	MT	156	16077	648	numt_control_sample_5	15X
X	44316468	MT	128	16139	558	numt_control_sample_5	20X
2	119712458	MT	28	16513	84	numt_control_sample_5	20X
5	134323993	MT	427	16120	876	numt_control_sample_5	20X
17	57304046	MT	125	16421	273	numt_control_sample_5	20X
18	6193248	MT	253	16304	518	numt_control_sample_5	20X
22	29649344	MT	159	16078	650	numt_control_sample_5	20X
X	44316468	MT	128	16139	558	numt_control_sample_5	25X
2	119712457	MT	35	16500	104	numt_control_sample_5	25X
5	134323993	MT	427	16118	878	numt_control_sample_5	25X
17	57304046	MT	125	16421	273	numt_control_sample_5	25X
18	6193248	MT	253	16304	518	numt_control_sample_5	25X
22	29649344	MT	159	16077	651	numt_control_sample_5	25X
2	108283320	MT	8566	13369	4803	numt_mixed_sample_3	10X
4	123885413	MT	8275	15143	6868	numt_mixed_sample_3	10X
7	87218695	MT	4886	14978	10092	numt_mixed_sample_3	10X
10	52745569	MT	2399	8631	6232	numt_mixed_sample_3	10X
11	71350471	MT	5674	9477	3803	numt_mixed_sample_3	10X
14	14831572	MT	1682	4206	2524	numt_mixed_sample_3	10X
17	84014022	MT	12777	14991	2214	numt_mixed_sample_3	10X
20	45978398	MT	161	16116	614	numt_mixed_sample_3	10X
21	12563764	MT	139	2801	2662	numt_mixed_sample_3	10X
22	36340357	MT	568	16278	859	numt_mixed_sample_3	10X
2	108283320	MT	8566	13369	4803	numt_mixed_sample_3	15X
4	123885413	MT	8275	15143	6868	numt_mixed_sample_3	15X
7	87218695	MT	4886	14980	10094	numt_mixed_sample_3	15X
10	52745569	MT	2391	8631	6240	numt_mixed_sample_3	15X
11	71350471	MT	3821	9477	5656	numt_mixed_sample_3	15X
14	14831572	MT	1682	4209	2527	numt_mixed_sample_3	15X
17	84014022	MT	12777	14991	2214	numt_mixed_sample_3	15X
20	45978398	MT	161	16116	614	numt_mixed_sample_3	15X
21	12563764	MT	139	2801	2662	numt_mixed_sample_3	15X
22	36340357	MT	563	16278	854	numt_mixed_sample_3	15X
2	108283320	MT	8566	13369	4803	numt_mixed_sample_3	20X
4	123885413	MT	8273	15143	6870	numt_mixed_sample_3	20X
7	87218695	MT	4886	14988	10102	numt_mixed_sample_3	20X
10	52745575	MT	2390	8631	6241	numt_mixed_sample_3	20X
11	71350471	MT	3821	9477	5656	numt_mixed_sample_3	20X
14	14831573	MT	1682	4211	2529	numt_mixed_sample_3	20X
17	84014022	MT	12777	14991	2214	numt_mixed_sample_3	20X
20	45978398	MT	161	16116	614	numt_mixed_sample_3	20X
21	12563763	MT	139	2801	2662	numt_mixed_sample_3	20X
22	36340357	MT	563	16278	854	numt_mixed_sample_3	20X
2	108283320	MT	8565	13369	4804	numt_mixed_sample_3	25X
4	123885413	MT	8273	15143	6870	numt_mixed_sample_3	25X
7	87218695	MT	4886	14988	10102	numt_mixed_sample_3	25X
10	52745575	MT	2390	8631	6241	numt_mixed_sample_3	25X
11	71350471	MT	3821	9477	5656	numt_mixed_sample_3	25X
14	14831573	MT	1683	4211	2528	numt_mixed_sample_3	25X
17	84014025	MT	12777	14991	2214	numt_mixed_sample_3	25X
20	45978398	MT	161	16116	614	numt_mixed_sample_3	25X
21	12563763	MT	139	2801	2662	numt_mixed_sample_3	25X
22	36340357	MT	563	16278	854	numt_mixed_sample_3	25X
1	50714127	MT	12102	16495	4393	random_1000bp_1	10X
2	34533163	MT	6136	16089	9953	random_1000bp_1	10X
3	160766690	MT	2007	5286	3279	random_1000bp_1	10X
4	29439499	MT	3251	15663	12412	random_1000bp_1	10X
5	32338359	MT	5661	14980	9319	random_1000bp_1	10X
6	49250237	MT	2147	12310	10163	random_1000bp_1	10X
7	118679123	MT	10356	13160	2804	random_1000bp_1	10X
8	137906767	MT	1942	14140	12198	random_1000bp_1	10X
9	104925947	MT	2854	16514	13660	random_1000bp_1	10X
10	108880261	MT	1100	6062	4962	random_1000bp_1	10X
11	49861826	MT	2	16089	16087	random_1000bp_1	10X
12	6247152	MT	5172	13269	8097	random_1000bp_1	10X
13	72566361	MT	1584	7990	6406	random_1000bp_1	10X
14	40884938	MT	13819	15015	1196	random_1000bp_1	10X
15	77390527	MT	755	6183	5428	random_1000bp_1	10X
16	25787606	MT	6428	8109	1681	random_1000bp_1	10X
17	22521366	MT	1381	16569	15188	random_1000bp_1	10X
18	11681963	MT	629	3148	2519	random_1000bp_1	10X
19	32966773	MT	9932	12290	2358	random_1000bp_1	10X
20	61863834	MT	9490	12929	3439	random_1000bp_1	10X
21	28531526	MT	2	16569	16567	random_1000bp_1	10X
22	50401716	MT	13056	14425	1369	random_1000bp_1	10X
1	50714131	MT	12102	16495	4393	random_1000bp_1	15X
2	34533163	MT	6136	16089	9953	random_1000bp_1	15X
3	160766690	MT	2007	5286	3279	random_1000bp_1	15X
4	29439499	MT	3249	15663	12414	random_1000bp_1	15X
5	32338359	MT	4076	14980	10904	random_1000bp_1	15X
6	49250237	MT	2147	12311	10164	random_1000bp_1	15X
7	118679123	MT	10355	13160	2805	random_1000bp_1	15X
8	137906766	MT	1942	14140	12198	random_1000bp_1	15X
9	104925947	MT	54	16516	16462	random_1000bp_1	15X
10	108880262	MT	1100	6062	4962	random_1000bp_1	15X
11	49861826	MT	2	16089	16087	random_1000bp_1	15X
12	6247152	MT	5172	13269	8097	random_1000bp_1	15X
13	72566361	MT	1584	7990	6406	random_1000bp_1	15X
14	40884938	MT	13819	15015	1196	random_1000bp_1	15X
15	77390527	MT	755	6183	5428	random_1000bp_1	15X
16	25787605	MT	6427	8109	1682	random_1000bp_1	15X
17	22521366	MT	1381	16569	15188	random_1000bp_1	15X
18	11681963	MT	629	3148	2519	random_1000bp_1	15X
19	32966773	MT	9932	12290	2358	random_1000bp_1	15X
20	61863833	MT	9490	12931	3441	random_1000bp_1	15X
21	28531526	MT	2	16569	16567	random_1000bp_1	15X
22	50401716	MT	13057	14430	1373	random_1000bp_1	15X
1	50714131	MT	12101	16495	4394	random_1000bp_1	20X
2	34533163	MT	6136	16089	9953	random_1000bp_1	20X
3	160766690	MT	2006	5286	3280	random_1000bp_1	20X
4	29439499	MT	3249	15663	12414	random_1000bp_1	20X
5	32338359	MT	4076	14980	10904	random_1000bp_1	20X
6	49250237	MT	2147	12311	10164	random_1000bp_1	20X
7	118679123	MT	10356	13160	2804	random_1000bp_1	20X
8	137906766	MT	1942	14140	12198	random_1000bp_1	20X
9	104925947	MT	54	16516	16462	random_1000bp_1	20X
10	108880262	MT	1100	6062	4962	random_1000bp_1	20X
11	49861826	MT	2	16089	16087	random_1000bp_1	20X
12	6247152	MT	5172	13269	8097	random_1000bp_1	20X
13	72566361	MT	1584	7990	6406	random_1000bp_1	20X
14	40884938	MT	13819	15015	1196	random_1000bp_1	20X
15	77390527	MT	755	6184	5429	random_1000bp_1	20X
16	25787605	MT	6428	8109	1681	random_1000bp_1	20X
17	22521366	MT	1381	16569	15188	random_1000bp_1	20X
18	11681963	MT	629	3148	2519	random_1000bp_1	20X
19	32966772	MT	9932	12290	2358	random_1000bp_1	20X
20	61863833	MT	9490	12931	3441	random_1000bp_1	20X
21	28531526	MT	2	16569	16567	random_1000bp_1	20X
22	50401716	MT	13057	14430	1373	random_1000bp_1	20X
X	114189003	MT	2	2100	2098	random_1000bp_1	25X
1	50714131	MT	12101	16495	4394	random_1000bp_1	25X
2	34533163	MT	6136	16089	9953	random_1000bp_1	25X
3	160766690	MT	2006	5286	3280	random_1000bp_1	25X
4	29439499	MT	3249	15663	12414	random_1000bp_1	25X
5	32338359	MT	4076	14980	10904	random_1000bp_1	25X
6	49250237	MT	2147	12311	10164	random_1000bp_1	25X
7	118679123	MT	10356	13160	2804	random_1000bp_1	25X
8	137906766	MT	1942	14140	12198	random_1000bp_1	25X
9	104925947	MT	54	16516	16462	random_1000bp_1	25X
10	108880262	MT	1100	6062	4962	random_1000bp_1	25X
11	49861826	MT	2	16089	16087	random_1000bp_1	25X
12	6247152	MT	5172	13269	8097	random_1000bp_1	25X
13	72566361	MT	1584	7990	6406	random_1000bp_1	25X
14	40884938	MT	13819	15015	1196	random_1000bp_1	25X
15	77390527	MT	755	6184	5429	random_1000bp_1	25X
16	25787605	MT	6428	8109	1681	random_1000bp_1	25X
17	22521366	MT	1381	16569	15188	random_1000bp_1	25X
18	11681963	MT	629	3153	2524	random_1000bp_1	25X
19	32966772	MT	9933	12290	2357	random_1000bp_1	25X
20	61863833	MT	9490	12931	3441	random_1000bp_1	25X
21	28531526	MT	2	16569	16567	random_1000bp_1	25X
22	50401716	MT	13056	14430	1374	random_1000bp_1	25X
1	61649660	MT	5960	6003	43	random_30bp_2	10X
2	33667411	MT	14864	14898	34	random_30bp_2	10X
3	178123626	MT	14960	14988	28	random_30bp_2	10X
4	86138983	MT	6149	6181	32	random_30bp_2	10X
5	66884349	MT	11726	11758	32	random_30bp_2	10X
6	17748404	MT	3761	3797	36	random_30bp_2	10X
8	62102863	MT	8478	8509	31	random_30bp_2	10X
10	58133497	MT	4924	4951	27	random_30bp_2	10X
11	90789151	MT	4959	4994	35	random_30bp_2	10X
12	6247177	MT	12159	12191	32	random_30bp_2	10X
14	97563751	MT	10332	10369	37	random_30bp_2	10X
16	53197269	MT	15049	15083	34	random_30bp_2	10X
17	48638392	MT	1594	1627	33	random_30bp_2	10X
19	15629850	MT	5738	5772	34	random_30bp_2	10X
20	21474598	MT	9492	9527	35	random_30bp_2	10X
21	21708297	MT	5714	5746	32	random_30bp_2	10X
22	45859219	MT	7870	7907	37	random_30bp_2	10X
1	61649660	MT	5960	5997	37	random_30bp_2	15X
3	178123628	MT	14959	14991	32	random_30bp_2	15X
4	86138983	MT	6149	6181	32	random_30bp_2	15X
5	66884349	MT	11726	11759	33	random_30bp_2	15X
6	17748404	MT	3761	3800	39	random_30bp_2	15X
8	62102863	MT	8478	8509	31	random_30bp_2	15X
9	129766	MT	6226	6258	32	random_30bp_2	15X
10	58133497	MT	4924	4955	31	random_30bp_2	15X
11	90789151	MT	4959	4993	34	random_30bp_2	15X
12	6247176	MT	12163	12192	29	random_30bp_2	15X
13	71590069	MT	4990	5026	36	random_30bp_2	15X
14	97563751	MT	10332	10369	37	random_30bp_2	15X
16	53197269	MT	15049	15083	34	random_30bp_2	15X
17	48638392	MT	1598	1627	29	random_30bp_2	15X
18	11681871	MT	742	775	33	random_30bp_2	15X
19	15629850	MT	5738	5772	34	random_30bp_2	15X
20	21474598	MT	9493	9527	34	random_30bp_2	15X
21	21708297	MT	5714	5746	32	random_30bp_2	15X
22	45859219	MT	7871	7905	34	random_30bp_2	15X
1	61649660	MT	5960	5997	37	random_30bp_2	20X
2	33667411	MT	14867	14896	29	random_30bp_2	20X
3	178123626	MT	14959	14986	27	random_30bp_2	20X
4	86138983	MT	6149	6181	32	random_30bp_2	20X
5	66884349	MT	11726	11759	33	random_30bp_2	20X
6	17748404	MT	3761	3800	39	random_30bp_2	20X
8	62102863	MT	8480	8505	25	random_30bp_2	20X
9	129766	MT	6226	6258	32	random_30bp_2	20X
10	58133497	MT	4927	4955	28	random_30bp_2	20X
11	90789151	MT	4959	4994	35	random_30bp_2	20X
12	6247176	MT	12159	12190	31	random_30bp_2	20X
13	71590069	MT	4990	5026	36	random_30bp_2	20X
14	97563750	MT	10340	10369	29	random_30bp_2	20X
16	53197269	MT	15052	15083	31	random_30bp_2	20X
17	48638392	MT	1598	1627	29	random_30bp_2	20X
18	11681871	MT	742	773	31	random_30bp_2	20X
19	15629849	MT	5739	5766	27	random_30bp_2	20X
20	21474598	MT	9492	9524	32	random_30bp_2	20X
21	21708297	MT	5715	5747	32	random_30bp_2	20X
22	45859219	MT	7870	7903	33	random_30bp_2	20X
1	61649660	MT	5960	5997	37	random_30bp_2	25X
2	33667411	MT	14867	14896	29	random_30bp_2	25X
3	178123628	MT	14960	14991	31	random_30bp_2	25X
4	86138983	MT	6149	6181	32	random_30bp_2	25X
5	66884349	MT	11726	11759	33	random_30bp_2	25X
6	17748404	MT	3761	3800	39	random_30bp_2	25X
8	62102863	MT	8480	8505	25	random_30bp_2	25X
9	129766	MT	6226	6258	32	random_30bp_2	25X
10	58133497	MT	4925	4955	30	random_30bp_2	25X
11	90789151	MT	4959	4994	35	random_30bp_2	25X
12	6247176	MT	12158	12188	30	random_30bp_2	25X
13	71590069	MT	4990	5026	36	random_30bp_2	25X
14	97563750	MT	10333	10368	35	random_30bp_2	25X
16	53197269	MT	15049	15083	34	random_30bp_2	25X
17	48638392	MT	1594	1624	30	random_30bp_2	25X
18	11681871	MT	742	775	33	random_30bp_2	25X
19	15629850	MT	5738	5772	34	random_30bp_2	25X
20	21474598	MT	9492	9524	32	random_30bp_2	25X
21	21708297	MT	5715	5747	32	random_30bp_2	25X
22	45859219	MT	7870	7906	36	random_30bp_2	25X
1	61649660	MT	5967	6001	34	random_40_45bp_1	10X
2	107736826	MT	8808	8852	44	random_40_45bp_1	10X
3	56113192	MT	11222	11257	35	random_40_45bp_1	10X
4	29439624	MT	12840	12877	37	random_40_45bp_1	10X
5	137311746	MT	49	81	32	random_40_45bp_1	10X
6	17748220	MT	3760	3803	43	random_40_45bp_1	10X
8	62102863	MT	8467	8508	41	random_40_45bp_1	10X
9	129693	MT	6228	6271	43	random_40_45bp_1	10X
10	78769259	MT	6805	6844	39	random_40_45bp_1	10X
11	49861921	MT	16296	16336	40	random_40_45bp_1	10X
12	92704707	MT	11678	11720	42	random_40_45bp_1	10X
13	32707645	MT	9292	9334	42	random_40_45bp_1	10X
14	97563749	MT	10332	10366	34	random_40_45bp_1	10X
16	53197269	MT	15049	15087	38	random_40_45bp_1	10X
17	48638497	MT	1594	1638	44	random_40_45bp_1	10X
20	19873925	MT	8089	8123	34	random_40_45bp_1	10X
21	21708297	MT	5714	5750	36	random_40_45bp_1	10X
1	61649660	MT	5960	6000	40	random_40_45bp_1	15X
2	107736826	MT	8809	8847	38	random_40_45bp_1	15X
3	56113192	MT	11223	11266	43	random_40_45bp_1	15X
4	29439624	MT	12836	12878	42	random_40_45bp_1	15X
5	137311746	MT	46	89	43	random_40_45bp_1	15X
6	17748220	MT	3760	3803	43	random_40_45bp_1	15X
8	62102863	MT	8467	8508	41	random_40_45bp_1	15X
9	129693	MT	6228	6271	43	random_40_45bp_1	15X
10	78769259	MT	6800	6836	36	random_40_45bp_1	15X
11	49861922	MT	16296	16330	34	random_40_45bp_1	15X
12	92704707	MT	11675	11715	40	random_40_45bp_1	15X
13	32707645	MT	9301	9337	36	random_40_45bp_1	15X
14	97563749	MT	10332	10366	34	random_40_45bp_1	15X
16	53197269	MT	15049	15087	38	random_40_45bp_1	15X
17	48638497	MT	1596	1638	42	random_40_45bp_1	15X
20	19873925	MT	8089	8123	34	random_40_45bp_1	15X
21	21708297	MT	5714	5750	36	random_40_45bp_1	15X
1	61649660	MT	5960	6001	41	random_40_45bp_1	20X
2	107736826	MT	8808	8852	44	random_40_45bp_1	20X
3	56113192	MT	11222	11263	41	random_40_45bp_1	20X
4	29439624	MT	12836	12878	42	random_40_45bp_1	20X
5	137311746	MT	46	89	43	random_40_45bp_1	20X
6	17748220	MT	3760	3803	43	random_40_45bp_1	20X
8	62102863	MT	8467	8508	41	random_40_45bp_1	20X
9	129693	MT	6230	6271	41	random_40_45bp_1	20X
10	78769259	MT	6800	6836	36	random_40_45bp_1	20X
11	49861922	MT	16296	16330	34	random_40_45bp_1	20X
12	92704707	MT	11675	11720	45	random_40_45bp_1	20X
13	32707645	MT	9301	9337	36	random_40_45bp_1	20X
14	97563748	MT	10332	10370	38	random_40_45bp_1	20X
16	53197269	MT	15049	15087	38	random_40_45bp_1	20X
17	48638497	MT	1594	1638	44	random_40_45bp_1	20X
20	19873925	MT	8089	8123	34	random_40_45bp_1	20X
21	21708297	MT	5714	5750	36	random_40_45bp_1	20X
1	61649660	MT	5960	6002	42	random_40_45bp_1	25X
2	107736826	MT	8808	8852	44	random_40_45bp_1	25X
3	56113192	MT	11222	11263	41	random_40_45bp_1	25X
4	29439624	MT	12836	12878	42	random_40_45bp_1	25X
5	137311746	MT	46	89	43	random_40_45bp_1	25X
6	17748220	MT	3760	3803	43	random_40_45bp_1	25X
8	62102863	MT	8467	8508	41	random_40_45bp_1	25X
9	129693	MT	6226	6270	44	random_40_45bp_1	25X
10	78769259	MT	6800	6843	43	random_40_45bp_1	25X
11	49861922	MT	16296	16330	34	random_40_45bp_1	25X
12	92704707	MT	11675	11720	45	random_40_45bp_1	25X
13	32707645	MT	9301	9337	36	random_40_45bp_1	25X
14	97563748	MT	10332	10370	38	random_40_45bp_1	25X
16	53197269	MT	15049	15087	38	random_40_45bp_1	25X
17	48638497	MT	1594	1638	44	random_40_45bp_1	25X
20	19873925	MT	8087	8123	36	random_40_45bp_1	25X
21	21708297	MT	5714	5750	36	random_40_45bp_1	25X

## Sheet: Classification Metrics
Sample	Depth	TP	FP	FN	Precision	Recall	F1-Score
numt_control_sample_5	10x	6	0	0	1	1	1
numt_mixed_sample_3	10X	10	0	0	1	1	1
random_1000bp_1	10X	22	0	1	1	0.956522	0.977778
random_30bp_2	10X	17	0	3	1	0.85	0.918919
random_40_45bp_1	10X	17	0	0	1	1	1
numt_control_sample_5	15X	6	0	0	1	1	1
numt_mixed_sample_3	15X	10	0	0	1	1	1
random_1000bp_1	15X	22	0	1	1	0.956522	0.977778
random_30bp_2	15X	19	0	1	1	0.95	0.974359
random_40_45bp_1	15X	17	0	0	1	1	1
numt_control_sample_5	20X	6	0	0	1	1	1
numt_mixed_sample_3	20X	10	0	0	1	1	1
random_1000bp_1	20X	22	0	1	1	0.956522	0.977778
random_30bp_2	20X	20	0	0	1	1	1
random_40_45bp_1	20X	17	0	0	1	1	1
numt_control_sample_5	25X	6	0	0	1	1	1
numt_mixed_sample_3	25X	10	0	0	1	1	1
random_1000bp_1	25X	23	0	0	1	1	1
random_30bp_2	25X	20	0	0	1	1	1
random_40_45bp_1	25X	17	0	0	1	1	1
