# Supplementary material for: ANOMALY: a Snakemake pipeline for identifying NuMTs from long-read sequencing data
Source: NAR Genom Bioinform. 2026 Feb 4;8(1):lqag014. doi: 10.1093/nargab/lqag014 (PMC12869244; doi:10.1093/nargab/lqag014)
Supplement: lqag014_Supplemental_Files [file lqag014_supplemental_files.zip › Supplementary Table 8.xlsx]

## Sheet: Ground Truth
Chromosome	Position	Mitochondria	Start	End	length	Sample
2	67757552	MT	990	7574	6584	numt_mixed_sample_1
4	177208359	MT	13649	15427	1778	numt_mixed_sample_1
6	75717070	MT	6596	14812	8216	numt_mixed_sample_1
8	124854929	MT	481	16110	940	numt_mixed_sample_1
11	58301834	MT	11445	15779	4334	numt_mixed_sample_1
16	11458098	MT	1172	8155	6983	numt_mixed_sample_1
17	80480238	MT	9453	15148	5695	numt_mixed_sample_1
19	49002934	MT	147	16560	156	numt_mixed_sample_1
21	16414685	MT	252	16364	457	numt_mixed_sample_1
22	19865872	MT	3568	9906	6338	numt_mixed_sample_1
1	248095668	MT	1401	7804	6403	numt_mixed_sample_2
2	30077837	MT	8823	15330	6507	numt_mixed_sample_2
4	37013916	MT	8958	13888	4930	numt_mixed_sample_2
7	66786437	MT	499	16078	990	numt_mixed_sample_2
10	4292094	MT	205	16314	460	numt_mixed_sample_2
11	84660261	MT	7000	8147	1147	numt_mixed_sample_2
16	78609377	MT	147	16168	548	numt_mixed_sample_2
18	7212316	MT	3957	7066	3109	numt_mixed_sample_2
21	24875120	MT	6587	14805	8218	numt_mixed_sample_2
22	40170889	MT	5236	15586	10350	numt_mixed_sample_2
2	108283320	MT	8566	13369	4803	numt_mixed_sample_3
4	123885413	MT	8272	15143	6871	numt_mixed_sample_3
7	87218696	MT	4885	14978	10093	numt_mixed_sample_3
10	52745577	MT	2390	8631	6241	numt_mixed_sample_3
11	71350470	MT	3820	9477	5657	numt_mixed_sample_3
14	14831572	MT	1682	4209	2527	numt_mixed_sample_3
17	84014025	MT	12777	14991	2214	numt_mixed_sample_3
20	45978398	MT	161	16116	614	numt_mixed_sample_3
21	12563765	MT	141	2801	2660	numt_mixed_sample_3
22	36340357	MT	568	16274	863	numt_mixed_sample_3
X	107003476	MT	233	16075	727	numt_mixed_sample_4
3	63656645	MT	284	16052	801	numt_mixed_sample_4
5	60189969	MT	2636	13297	10661	numt_mixed_sample_4
8	12274383	MT	3	16102	470	numt_mixed_sample_4
9	131433558	MT	230	16231	568	numt_mixed_sample_4
12	62512733	MT	10051	14712	4661	numt_mixed_sample_4
14	61956326	MT	7908	9861	1953	numt_mixed_sample_4
15	87108575	MT	3908	9354	5446	numt_mixed_sample_4
17	66273650	MT	63	16313	319	numt_mixed_sample_4
20	37518430	MT	8419	14267	5848	numt_mixed_sample_4
X	109746088	MT	211	16279	501	numt_mixed_sample_5
3	99089500	MT	25	16071	523	numt_mixed_sample_5
6	85771872	MT	18	16274	313	numt_mixed_sample_5
9	76303847	MT	3672	16507	12835	numt_mixed_sample_5
12	14334354	MT	396	16248	717	numt_mixed_sample_5
13	110403934	MT	472	16081	960	numt_mixed_sample_5
15	19601180	MT	8920	11487	2567	numt_mixed_sample_5
16	58524262	MT	6929	15547	8618	numt_mixed_sample_5
17	8842665	MT	354	16476	447	numt_mixed_sample_5
19	59303457	MT	6987	11277	4290	numt_mixed_sample_5

## Sheet: B Haplogroup
Chromosome	Position	Mitochondria	Start	End	Length	Sample
2	67757553	MT	991	7590	6599	numt_mixed_sample_1
4	177208359	MT	13649	15409	1760	numt_mixed_sample_1
6	75717070	MT	6597	14812	8215	numt_mixed_sample_1
8	124854929	MT	481	16110	940	numt_mixed_sample_1
11	58301834	MT	11445	15779	4334	numt_mixed_sample_1
16	11458099	MT	1173	8157	6984	numt_mixed_sample_1
17	80480235	MT	9454	15148	5694	numt_mixed_sample_1
19	49002933	MT	146	16560	155	numt_mixed_sample_1
21	16414685	MT	252	16364	457	numt_mixed_sample_1
22	19865871	MT	3568	9912	6344	numt_mixed_sample_1
1	248095671	MT	1393	7804	6411	numt_mixed_sample_2
2	30077837	MT	8822	15331	6509	numt_mixed_sample_2
4	37013918	MT	8954	13890	4936	numt_mixed_sample_2
7	66786437	MT	498	16100	967	numt_mixed_sample_2
10	4292094	MT	205	16316	458	numt_mixed_sample_2
11	84660261	MT	7004	8144	1140	numt_mixed_sample_2
16	78609374	MT	144	16167	546	numt_mixed_sample_2
18	7212316	MT	3957	7068	3111	numt_mixed_sample_2
21	24875121	MT	6586	14809	8223	numt_mixed_sample_2
22	40170890	MT	5237	15586	10349	numt_mixed_sample_2
2	108283321	MT	8566	13369	4803	numt_mixed_sample_3
4	123885414	MT	8272	15143	6871	numt_mixed_sample_3
7	87218680	MT	4884	14979	10095	numt_mixed_sample_3
10	52745578	MT	2390	8631	6241	numt_mixed_sample_3
11	71350472	MT	3821	9476	5655	numt_mixed_sample_3
14	14831572	MT	1682	4209	2527	numt_mixed_sample_3
17	84014024	MT	12776	14991	2215	numt_mixed_sample_3
20	45978398	MT	158	16120	607	numt_mixed_sample_3
21	12563764	MT	141	2801	2660	numt_mixed_sample_3
22	36340357	MT	564	16280	853	numt_mixed_sample_3
X	107003476	MT	233	16075	727	numt_mixed_sample_4
3	63656645	MT	282	16054	797	numt_mixed_sample_4
5	60189969	MT	2639	13299	10660	numt_mixed_sample_4
8	12274383	MT	3	16102	470	numt_mixed_sample_4
9	131433558	MT	223	16235	557	numt_mixed_sample_4
12	62512733	MT	10051	14712	4661	numt_mixed_sample_4
14	61956326	MT	7908	9859	1951	numt_mixed_sample_4
15	87108576	MT	3909	9358	5449	numt_mixed_sample_4
17	66273650	MT	59	16321	307	numt_mixed_sample_4
20	37518431	MT	8416	14268	5852	numt_mixed_sample_4
X	109746087	MT	210	16279	500	numt_mixed_sample_5
3	99089500	MT	25	16072	522	numt_mixed_sample_5
6	85771872	MT	19	16273	315	numt_mixed_sample_5
12	14334354	MT	397	16248	718	numt_mixed_sample_5
13	110403934	MT	468	16087	950	numt_mixed_sample_5
15	19601181	MT	8920	11487	2567	numt_mixed_sample_5
16	58524259	MT	6929	15548	8619	numt_mixed_sample_5
17	8842665	MT	350	16476	443	numt_mixed_sample_5
19	59303456	MT	6984	11277	4293	numt_mixed_sample_5

## Sheet: L0 Haplogroup
Chromosome	Position	Mitochondria	Start	End	Length	Sample
2	67757553	MT	991	7590	6599	numt_mixed_sample_1
4	177208359	MT	13651	15409	1758	numt_mixed_sample_1
6	75717070	MT	6597	14812	8215	numt_mixed_sample_1
8	124854929	MT	481	16110	940	numt_mixed_sample_1
11	58301834	MT	11445	15779	4334	numt_mixed_sample_1
16	11458099	MT	1173	8156	6983	numt_mixed_sample_1
17	80480239	MT	9454	15148	5694	numt_mixed_sample_1
19	49002933	MT	140	16561	148	numt_mixed_sample_1
21	16414685	MT	252	16369	452	numt_mixed_sample_1
22	19865871	MT	3568	9912	6344	numt_mixed_sample_1
1	248095671	MT	1393	7804	6411	numt_mixed_sample_2
2	30077837	MT	8822	15331	6509	numt_mixed_sample_2
4	37013918	MT	8954	13890	4936	numt_mixed_sample_2
7	66786437	MT	499	16078	990	numt_mixed_sample_2
10	4292094	MT	205	16316	458	numt_mixed_sample_2
11	84660261	MT	7000	8147	1147	numt_mixed_sample_2
16	78609374	MT	145	16167	547	numt_mixed_sample_2
18	7212316	MT	3957	7068	3111	numt_mixed_sample_2
21	24875124	MT	6586	14809	8223	numt_mixed_sample_2
22	40170890	MT	5237	15586	10349	numt_mixed_sample_2
2	108283321	MT	8566	13369	4803	numt_mixed_sample_3
4	123885414	MT	8272	15143	6871	numt_mixed_sample_3
7	87218680	MT	4884	14979	10095	numt_mixed_sample_3
10	52745578	MT	2390	8631	6241	numt_mixed_sample_3
11	71350472	MT	3821	9476	5655	numt_mixed_sample_3
14	14831572	MT	1682	4209	2527	numt_mixed_sample_3
17	84014024	MT	12776	14991	2215	numt_mixed_sample_3
20	45978398	MT	161	16116	614	numt_mixed_sample_3
21	12563764	MT	141	2801	2660	numt_mixed_sample_3
22	36340357	MT	564	16280	853	numt_mixed_sample_3
X	107003476	MT	233	16076	726	numt_mixed_sample_4
3	63656645	MT	284	16052	801	numt_mixed_sample_4
5	60189969	MT	2639	13299	10660	numt_mixed_sample_4
8	12274383	MT	1	16102	468	numt_mixed_sample_4
9	131433558	MT	223	16235	557	numt_mixed_sample_4
12	62512733	MT	10051	14712	4661	numt_mixed_sample_4
14	61956326	MT	7923	9853	1930	numt_mixed_sample_4
15	87108576	MT	3909	9358	5449	numt_mixed_sample_4
17	66273650	MT	63	16313	319	numt_mixed_sample_4
20	37518431	MT	8416	14268	5852	numt_mixed_sample_4
X	109746087	MT	209	16283	495	numt_mixed_sample_5
3	99089500	MT	19	16071	517	numt_mixed_sample_5
6	85771872	MT	19	16273	315	numt_mixed_sample_5
9	76303848	MT	3673	16508	12835	numt_mixed_sample_5
12	14334354	MT	397	16248	718	numt_mixed_sample_5
13	110403934	MT	472	16081	960	numt_mixed_sample_5
15	19601181	MT	8920	11487	2567	numt_mixed_sample_5
16	58524259	MT	6929	15548	8619	numt_mixed_sample_5
17	8842665	MT	354	16476	447	numt_mixed_sample_5
19	59303456	MT	6984	11277	4293	numt_mixed_sample_5

## Sheet: L3 Haplogroup
Chromosome	Position	Mitochondria	Start	End	Length	Sample
2	67757553	MT	991	7590	6599	numt_mixed_sample_1
4	177208359	MT	13649	15409	1760	numt_mixed_sample_1
6	75717070	MT	6597	14812	8215	numt_mixed_sample_1
8	124854929	MT	481	16110	940	numt_mixed_sample_1
11	58301834	MT	11445	15779	4334	numt_mixed_sample_1
16	11458099	MT	1173	8156	6983	numt_mixed_sample_1
17	80480239	MT	9454	15148	5694	numt_mixed_sample_1
19	49002933	MT	140	16561	148	numt_mixed_sample_1
21	16414685	MT	252	16369	452	numt_mixed_sample_1
22	19865871	MT	3568	9912	6344	numt_mixed_sample_1
1	248095671	MT	1393	7804	6411	numt_mixed_sample_2
2	30077837	MT	8822	15331	6509	numt_mixed_sample_2
4	37013918	MT	8954	13890	4936	numt_mixed_sample_2
7	66786437	MT	499	16078	990	numt_mixed_sample_2
10	4292094	MT	205	16316	458	numt_mixed_sample_2
11	84660261	MT	7000	8147	1147	numt_mixed_sample_2
16	78609374	MT	145	16167	547	numt_mixed_sample_2
18	7212316	MT	3957	7068	3111	numt_mixed_sample_2
21	24875124	MT	6586	14809	8223	numt_mixed_sample_2
22	40170890	MT	5237	15586	10349	numt_mixed_sample_2
2	108283321	MT	8566	13369	4803	numt_mixed_sample_3
4	123885414	MT	8272	15143	6871	numt_mixed_sample_3
7	87218680	MT	4884	14979	10095	numt_mixed_sample_3
10	52745578	MT	2390	8631	6241	numt_mixed_sample_3
11	71350472	MT	3821	9476	5655	numt_mixed_sample_3
14	14831572	MT	1682	4209	2527	numt_mixed_sample_3
17	84014024	MT	12776	14991	2215	numt_mixed_sample_3
20	45978398	MT	161	16116	614	numt_mixed_sample_3
21	12563764	MT	141	2801	2660	numt_mixed_sample_3
22	36340357	MT	564	16280	853	numt_mixed_sample_3
X	107003476	MT	233	16076	726	numt_mixed_sample_4
3	63656645	MT	284	16052	801	numt_mixed_sample_4
5	60189969	MT	2639	13299	10660	numt_mixed_sample_4
8	12274383	MT	1	16102	468	numt_mixed_sample_4
9	131433558	MT	223	16235	557	numt_mixed_sample_4
12	62512733	MT	10051	14712	4661	numt_mixed_sample_4
14	61956326	MT	7923	9853	1930	numt_mixed_sample_4
15	87108576	MT	3909	9358	5449	numt_mixed_sample_4
17	66273650	MT	63	16313	319	numt_mixed_sample_4
20	37518431	MT	8416	14268	5852	numt_mixed_sample_4
X	109746087	MT	209	16283	495	numt_mixed_sample_5
3	99089500	MT	19	16071	517	numt_mixed_sample_5
6	85771872	MT	19	16273	315	numt_mixed_sample_5
9	76303848	MT	3673	16508	12835	numt_mixed_sample_5
12	14334354	MT	397	16248	718	numt_mixed_sample_5
13	110403934	MT	472	16081	960	numt_mixed_sample_5
15	19601181	MT	8920	11487	2567	numt_mixed_sample_5
16	58524259	MT	6929	15548	8619	numt_mixed_sample_5
17	8842665	MT	354	16476	447	numt_mixed_sample_5
19	59303456	MT	6984	11277	4293	numt_mixed_sample_5

## Sheet: M Haplogroup
Chromosome	Position	Mitochondria	Start	End	Length	Sample
2	67757553	MT	991	7590	6599	numt_mixed_sample_1
4	177208359	MT	13649	15409	1760	numt_mixed_sample_1
6	75717070	MT	6597	14812	8215	numt_mixed_sample_1
8	124854929	MT	481	16110	940	numt_mixed_sample_1
11	58301834	MT	11445	15779	4334	numt_mixed_sample_1
16	11458099	MT	1173	8156	6983	numt_mixed_sample_1
17	80480239	MT	9454	15148	5694	numt_mixed_sample_1
19	49002933	MT	140	16561	148	numt_mixed_sample_1
21	16414685	MT	252	16369	452	numt_mixed_sample_1
22	19865871	MT	3568	9912	6344	numt_mixed_sample_1
1	248095671	MT	1393	7804	6411	numt_mixed_sample_2
2	30077837	MT	8822	15331	6509	numt_mixed_sample_2
4	37013918	MT	8954	13890	4936	numt_mixed_sample_2
7	66786437	MT	499	16078	990	numt_mixed_sample_2
10	4292094	MT	205	16316	458	numt_mixed_sample_2
11	84660261	MT	7000	8147	1147	numt_mixed_sample_2
16	78609374	MT	145	16167	547	numt_mixed_sample_2
18	7212316	MT	3957	7068	3111	numt_mixed_sample_2
21	24875124	MT	6586	14809	8223	numt_mixed_sample_2
22	40170890	MT	5237	15586	10349	numt_mixed_sample_2
2	108283321	MT	8566	13369	4803	numt_mixed_sample_3
4	123885414	MT	8272	15143	6871	numt_mixed_sample_3
7	87218680	MT	4884	14979	10095	numt_mixed_sample_3
10	52745578	MT	2390	8631	6241	numt_mixed_sample_3
11	71350472	MT	3821	9476	5655	numt_mixed_sample_3
14	14831572	MT	1682	4209	2527	numt_mixed_sample_3
17	84014024	MT	12776	14991	2215	numt_mixed_sample_3
20	45978398	MT	161	16116	614	numt_mixed_sample_3
21	12563764	MT	141	2801	2660	numt_mixed_sample_3
22	36340357	MT	564	16280	853	numt_mixed_sample_3
X	107003476	MT	233	16076	726	numt_mixed_sample_4
3	63656645	MT	284	16052	801	numt_mixed_sample_4
5	60189969	MT	2639	13299	10660	numt_mixed_sample_4
8	12274383	MT	1	16102	468	numt_mixed_sample_4
9	131433558	MT	223	16235	557	numt_mixed_sample_4
12	62512733	MT	10051	14712	4661	numt_mixed_sample_4
14	61956326	MT	7923	9853	1930	numt_mixed_sample_4
15	87108576	MT	3909	9358	5449	numt_mixed_sample_4
17	66273650	MT	63	16313	319	numt_mixed_sample_4
20	37518431	MT	8416	14268	5852	numt_mixed_sample_4
X	109746087	MT	209	16283	495	numt_mixed_sample_5
3	99089500	MT	19	16071	517	numt_mixed_sample_5
6	85771872	MT	19	16273	315	numt_mixed_sample_5
9	76303848	MT	3673	16508	12835	numt_mixed_sample_5
12	14334354	MT	397	16248	718	numt_mixed_sample_5
13	110403934	MT	472	16081	960	numt_mixed_sample_5
15	19601181	MT	8920	11487	2567	numt_mixed_sample_5
16	58524259	MT	6929	15548	8619	numt_mixed_sample_5
17	8842665	MT	354	16476	447	numt_mixed_sample_5
19	59303456	MT	6984	11277	4293	numt_mixed_sample_5

## Sheet: Classification Metrics
Sample	TP	FP	FN	Precision	Recall	F1-Score	Haplogroup
numt_mixed_sample_1	9	0	1	1	0.9	0.947	B
numt_mixed_sample_2	10	0	0	1	1	1	B
numt_mixed_sample_3	10	0	0	1	1	1	B
numt_mixed_sample_4	10	0	0	1	1	1	B
numt_mixed_sample_5	10	0	0	1	1	1	B
numt_mixed_sample_1	10	0	0	1	1	1	L0
numt_mixed_sample_2	10	0	0	1	1	1	L0
numt_mixed_sample_3	10	10	0	1	1	1	L0
numt_mixed_sample_4	10	0	0	1	1	1	L0
numt_mixed_sample_5	10	0	0	1	1	1	L0
numt_mixed_sample_1	10	0	0	1	1	1	L3
numt_mixed_sample_2	10	0	0	1	1	1	L3
numt_mixed_sample_3	10	0	0	1	1	1	L3
numt_mixed_sample_4	10	0	0	1	1	1	L3
numt_mixed_sample_5	10	0	0	1	1	1	L3
numt_mixed_sample_1	10	0	0	1	1	1	M
numt_mixed_sample_2	10	0	0	1	1	1	M
numt_mixed_sample_3	10	0	0	1	1	1	M
numt_mixed_sample_4	10	0	0	1	1	1	M
numt_mixed_sample_5	10	0	0	1	1	1	M
Combined	199	0	1	1	0.995	0.997
