# Supplementary material for: ANOMALY: a Snakemake pipeline for identifying NuMTs from long-read sequencing data
Source: NAR Genom Bioinform. 2026 Feb 4;8(1):lqag014. doi: 10.1093/nargab/lqag014 (PMC12869244; doi:10.1093/nargab/lqag014)
Supplement: lqag014_Supplemental_Files [file lqag014_supplemental_files.zip › Supplementary Table 9.xlsx]

## Sheet: 9A DINUMT
Chromosome	Position	MT	Start	End	Length	Sample
X	89215537	MT	696	736	41	NA12877
2	102673286	MT	4273	4312	40	NA12877
2	213904176	MT	14489	14525	37	NA12877
2	33815507	MT	1190	1205	16	NA12877
4	86024225	MT	10446	10458	13	NA12877
11	101583361	MT	7187	7342	156	NA12877
11	50039356	MT	15721	16054	334	NA12877
21	20074266	MT	5136	5158	23	NA12877
2	213904176	MT	14489	14525	37	NA12878
2	33815579	MT	1187	1190	4	NA12878
5	32452189	MT	12143	14401	2259	NA12878
10	109466800	MT	10894	10944	51	NA12878
11	117645916	MT	4811	4875	65	NA12878
11	50039356	MT	15730	15834	105	NA12878
11	77434996	MT	13065	13103	39	NA12878
12	61254829	MT	15635	15681	47	NA12878
14	26681850	MT	5158	6020	863	NA12878
14	99109059	MT	15688	15720	33	NA12878
21	20074281	MT	5136	5241	106	NA12878
2	102673286	MT	4273	4312	40	NA12889
2	213904176	MT	14489	14525	37	NA12889
2	33815558	MT	1187	1190	4	NA12889
5	32451384	MT	12143	14401	2259	NA12889
5	32452189	MT	12178	14401	2224	NA12889
11	101583361	MT	7191	7342	152	NA12889
4	86024225	MT	10446	10456	11	NA12890
5	32452189	MT	12221	14401	2181	NA12890
8	62526915	MT	6675	7977	1303	NA12890
11	100154268	MT	10922	10935	14	NA12890
11	50039356	MT	15717	15757	41	NA12890
11	77434996	MT	13065	13073	9	NA12890
21	20074291	MT	5136	5158	23	NA12890
X	89215537	MT	696	737	42	NA12891
2	213904176	MT	14489	14525	37	NA12891
2	33815639	MT	1187	1194	8	NA12891
5	32452189	MT	12163	14338	2176	NA12891
10	109466667	MT	10891	10913	23	NA12891
11	50039359	MT	15512	15717	206	NA12891
14	26681934	MT	5056	6023	968	NA12891
17	23180315	MT	4385	4424	40	NA12891
2	33815639	MT	1190	1202	13	NA12892
5	32452190	MT	12143	14371	2229	NA12892
11	117646067	MT	4811	4875	65	NA12892
11	77434996	MT	13065	13068	4	NA12892
14	26681934	MT	5158	6019	862	NA12892

## Sheet: 9B Wei et al
Chromosome	Position	MT	Start	End	Sample
2	213904177	MT	14488	14524	NA12877
2	33815640	MT	1189	1242	NA12877
5	81136532	MT	293	16569	NA12877
11	50039357	MT	15511	16053	NA12877
21	20074374	MT	5135	5243	NA12877
X	89215538	MT	695	766	NA12877
2	33815640	MT	1189	1242	NA12878
5	32452190	MT	12137	14253	NA12878
5	81136541	MT	570	15982	NA12878
10	109466801	MT	10893	10943	NA12878
11	10594456	MT	60	16569	NA12878
11	117646067	MT	4810	4874	NA12878
11	50039357	MT	15511	16053	NA12878
17	53981434	MT	6681	6873	NA12878
21	20074375	MT	5135	5243	NA12878
2	33815640	MT	1189	1242	NA12889
5	32452190	MT	12137	14253	NA12889
5	81136971	MT	651	15923	NA12889
11	101583362	MT	7186	7341	NA12889
4	86024228	MT	10446	10456	NA12890
5	32452190	MT	12137	14253	NA12890
5	81136529	MT	138	539	NA12890
8	62526924	MT	6506	7976	NA12890
11	100154282	MT	10921	10980	NA12890
11	10594423	MT	178	333	NA12890
11	50039357	MT	15511	16053	NA12890
21	20074375	MT	5135	5243	NA12890
2	33815640	MT	1189	1242	NA12891
5	32452190	MT	12137	14253	NA12891
5	81136522	MT	204	16569	NA12891
10	109466801	MT	10893	10943	NA12891
11	50039357	MT	15511	16053	NA12891
21	20074375	MT	5135	5243	NA12891
X	89215538	MT	695	766	NA12891
2	33815640		1189	1242	NA12892
5	32452190		12137	14253	NA12892
5	61653704		13853	16308	NA12892
5	81136765		174	16569	NA12892
11	10594470		261	16569	NA12892
11	117646067		4810	4874	NA12892
21	20074375		5135	5243	NA12892

## Sheet: 9C PALMER
Chromosome	Position	MT	Start	End	Support	Sample	Reason it is likely to a False Positive (FP)
X	103498	MT	7483	7556	39	NA12877
X	89215528	MT	695	766	47	NA12877
1	54655	MT	3334	9181	33	NA12877
2	102673285	MT	4273	4311	52	NA12877
2	33815641	MT	1191	1241	54	NA12877
2	92202613	MT	3164	3310	25	NA12877	No SA to MT genome and Sniffles2 failed to capture any insertions
4	49204863	MT	5036	6402	20	NA12877	No SA to MT genome and Sniffles2 failed to capture any insertions
4	49260343	MT	411	929	20	NA12877	BLAST E-value (> 0.001)
4	49260343	MT	5036	6402	20	NA12877	BLAST E-value (> 0.001)
4	49260343	MT	8817	9564	20	NA12877	BLAST E-value (> 0.001)
4	49260343	MT	9569	9742	20	NA12877	BLAST E-value (> 0.001)
5	81137248	MT	243	16336	52	NA12877
7	65564434	MT	20	599	31	NA12877	No SA to MT genome and Sniffles2 failed to capture any insertions
7	65564434	MT	3480	4382	31	NA12877	No SA to MT genome and Sniffles2 failed to capture any insertions
7	65564434	MT	583	2881	31	NA12877	No SA to MT genome and Sniffles2 failed to capture any insertions
7	65576059	MT	20	599	28	NA12877	No SA to MT genome and Sniffles2 failed to capture any insertions
7	65576059	MT	3480	4382	28	NA12877	No SA to MT genome and Sniffles2 failed to capture any insertions
7	65576059	MT	583	2881	28	NA12877	No SA to MT genome and Sniffles2 failed to capture any insertions
7	65585174	MT	20	599	22	NA12877	No SA to MT genome and Sniffles2 failed to capture any insertions
7	65585174	MT	3480	4382	22	NA12877	No SA to MT genome and Sniffles2 failed to capture any insertions
7	65585174	MT	583	2881	23	NA12877	No SA to MT genome and Sniffles2 failed to capture any insertions
7	65587085	MT	20	599	27	NA12877	No SA to MT genome and Sniffles2 failed to capture any insertions
7	65587085	MT	3480	4382	27	NA12877	No SA to MT genome and Sniffles2 failed to capture any insertions
7	65587085	MT	583	2881	27	NA12877	No SA to MT genome and Sniffles2 failed to capture any insertions
8	112192346	MT	4510	6618	26	NA12877	No SA to MT genome and Sniffles2 failed to capture any insertions
8	112192352	MT	4510	6618	26	NA12877	No SA to MT genome and Sniffles2 failed to capture any insertions
8	47015795	MT	20	599	30	NA12877	No SA to MT genome and Sniffles2 failed to capture any insertions
8	47015795	MT	3480	4382	29	NA12877	No SA to MT genome and Sniffles2 failed to capture any insertions
8	47015795	MT	583	2881	30	NA12877	No SA to MT genome and Sniffles2 failed to capture any insertions
8	47027150	MT	20	599	31	NA12877	No SA to MT genome and Sniffles2 failed to capture any insertions
8	47027150	MT	3480	4382	29	NA12877	No SA to MT genome and Sniffles2 failed to capture any insertions
8	47027150	MT	583	2881	30	NA12877	No SA to MT genome and Sniffles2 failed to capture any insertions
8	47231556	MT	20	599	41	NA12877	No SA to MT genome and Sniffles2 failed to capture any insertions
8	47231556	MT	3480	4382	38	NA12877	No SA to MT genome and Sniffles2 failed to capture any insertions
8	47231556	MT	583	2881	40	NA12877	No SA to MT genome and Sniffles2 failed to capture any insertions
8	47240236	MT	20	599	24	NA12877	No SA to MT genome and Sniffles2 failed to capture any insertions
8	47240236	MT	3480	4382	23	NA12877	No SA to MT genome and Sniffles2 failed to capture any insertions
8	47240236	MT	583	2881	23	NA12877	No SA to MT genome and Sniffles2 failed to capture any insertions
8	47257136	MT	20	599	33	NA12877	No SA to MT genome and Sniffles2 failed to capture any insertions
8	47257136	MT	3480	4382	30	NA12877	No SA to MT genome and Sniffles2 failed to capture any insertions
8	47257136	MT	583	2881	31	NA12877	No SA to MT genome and Sniffles2 failed to capture any insertions
8	93000058	MT	20	599	31	NA12877	No SA to MT genome and Sniffles2 failed to capture any insertions
8	93000058	MT	3480	4382	31	NA12877	No SA to MT genome and Sniffles2 failed to capture any insertions
8	93000058	MT	583	2881	31	NA12877	No SA to MT genome and Sniffles2 failed to capture any insertions
11	10594807	MT	71	16517	37	NA12877
11	49865474	MT	2800	3321	28	NA12877	No SA to MT genome and Sniffles2 failed to capture any insertions
11	71092366	MT	411	931	21	NA12877	No SA to MT genome and Sniffles2 failed to capture any insertions
11	71092366	MT	5025	6405	20	NA12877	No SA to MT genome and Sniffles2 failed to capture any insertions
11	71092366	MT	8809	9727	30	NA12877	No SA to MT genome and Sniffles2 failed to capture any insertions
12	126591704	MT	3823	3889	170	NA12877
12	31077568	MT	5550	5841	33	NA12877	No SA to MT genome and Sniffles2 failed to capture any insertions
13	56390305	MT	7237	7792	26	NA12877	No SA to MT genome and Sniffles2 failed to capture any insertions
14	6785768	MT	5161	5319	55	NA12877
15	98740	MT	411	934	41	NA12877	No SA to MT genome and Sniffles2 failed to capture any insertions
15	98740	MT	5036	6405	41	NA12877	No SA to MT genome and Sniffles2 failed to capture any insertions
15	98740	MT	5036	9725	30	NA12877	No SA to MT genome and Sniffles2 failed to capture any insertions
15	98740	MT	8817	9742	49	NA12877	No SA to MT genome and Sniffles2 failed to capture any insertions
17	19185464	MT	8114	8317	22	NA12877	No SA to MT genome and Sniffles2 failed to capture any insertions
21	20074370	MT	5133	5243	61	NA12877
22	4114948	MT	411	936	25	NA12877	No SA to MT genome and Sniffles2 failed to capture any insertions
22	4114948	MT	5036	6405	25	NA12877	No SA to MT genome and Sniffles2 failed to capture any insertions
22	4114948	MT	5036	9725	21	NA12877	No SA to MT genome and Sniffles2 failed to capture any insertions
22	4114948	MT	8817	9725	25	NA12877	No SA to MT genome and Sniffles2 failed to capture any insertions
22	7604615	MT	8904	9725	24	NA12877	No SA to MT genome and Sniffles2 failed to capture any insertions
X	100947	MT	7483	7556	16	NA12878	BLAST E-value (> 0.001)
X	103498	MT	7483	7556	94	NA12878
1	54651	MT	3334	9178	88	NA12878
2	3361	MT	411	933	13	NA12878	No SA to MT genome and Sniffles2 failed to capture any insertions
2	3361	MT	5036	6405	13	NA12878	No SA to MT genome and Sniffles2 failed to capture any insertions
2	3361	MT	5036	9725	11	NA12878	No SA to MT genome and Sniffles2 failed to capture any insertions
2	3361	MT	8809	9725	24	NA12878	No SA to MT genome and Sniffles2 failed to capture any insertions
2	33815640	MT	1190	1241	95	NA12878
2	3361	MT	20	143	27	NA12878	No SA to MT genome and Sniffles2 failed to capture any insertions
2	3361	MT	3334	9178	11	NA12878	No SA to MT genome and Sniffles2 failed to capture any insertions
2	92202613	MT	3174	3310	13	NA12878	No SA to MT genome and Sniffles2 failed to capture any insertions
3	201101332	MT	411	947	14	NA12878	No SA to MT genome and Sniffles2 failed to capture any insertions
3	201101332	MT	5036	6405	14	NA12878	No SA to MT genome and Sniffles2 failed to capture any insertions
3	201101332	MT	7475	7556	13	NA12878	No SA to MT genome and Sniffles2 failed to capture any insertions
3	201101332	MT	8817	9725	17	NA12878	No SA to MT genome and Sniffles2 failed to capture any insertions
4	184579155	MT	6611	6800	18	NA12878	No SA to MT genome and Sniffles2 failed to capture any insertions
5	181982901	MT	3334	9179	24	NA12878
5	81137246	MT	250	16333	41	NA12878
8	112192349	MT	4507	6617	19	NA12878	No SA to MT genome and Sniffles2 failed to capture any insertions
9	3683	MT	8817	9725	12	NA12878	No SA to MT genome and Sniffles2 failed to capture any insertions
9	3688	MT	20	143	13	NA12878	No SA to MT genome and Sniffles2 failed to capture any insertions
11	10594790	MT	67	16521	34	NA12878
11	117646061	MT	4812	4873	56	NA12878
11	89840567	MT	2804	3319	14	NA12878	No SA to MT genome and Sniffles2 failed to capture any insertions
12	126591703	MT	3832	3890	405	NA12878	low query coverage (52.63%)
13	113563183	MT	8809	9725	16	NA12878	No SA to MT genome and Sniffles2 failed to capture any insertions
14	1587737	MT	411	933	14	NA12878	No SA to MT genome and Sniffles2 failed to capture any insertions
14	1587737	MT	5036	6405	14	NA12878	No SA to MT genome and Sniffles2 failed to capture any insertions
14	1587737	MT	5036	9725	12	NA12878	No SA to MT genome and Sniffles2 failed to capture any insertions
14	1587737	MT	8817	9725	13	NA12878	No SA to MT genome and Sniffles2 failed to capture any insertions
14	26681926	MT	5005	6029	120	NA12878
15	192370	MT	411	935	10	NA12878	low query coverage (11.7%)
15	192370	MT	5036	6405	10	NA12878	low query coverage (11.7%)
15	98749	MT	411	938	16	NA12878	No SA to MT genome and Sniffles2 failed to capture any insertions
15	98749	MT	5036	6405	16	NA12878	No SA to MT genome and Sniffles2 failed to capture any insertions
15	98749	MT	5036	9725	10	NA12878	No SA to MT genome and Sniffles2 failed to capture any insertions
15	98749	MT	8817	9742	21	NA12878	No SA to MT genome and Sniffles2 failed to capture any insertions
17	19141926	MT	8114	8317	23	NA12878	No SA to MT genome and Sniffles2 failed to capture any insertions
21	20074373	MT	5136	5244	109	NA12878
21	254562	MT	411	947	43	NA12878	low query coverage (0.33%)
21	254562	MT	5036	6405	43	NA12878	low query coverage (0.33%)
22	172102	MT	411	936	11	NA12878	No SA to MT genome and Sniffles2 failed to capture any insertions
22	172102	MT	5064	6405	11	NA12878	No SA to MT genome and Sniffles2 failed to capture any insertions
22	172102	MT	8817	9725	13	NA12878	No SA to MT genome and Sniffles2 failed to capture any insertions
22	5779773	MT	411	931	11	NA12878	No SA to MT genome and Sniffles2 failed to capture any insertions
22	5779773	MT	5036	6405	11	NA12878	No SA to MT genome and Sniffles2 failed to capture any insertions
22	5779773	MT	8809	9725	16	NA12878	No SA to MT genome and Sniffles2 failed to capture any insertions
X	103498	MT	7483	7555	44	NA12889
X	154208288	MT	5922	5987	14	NA12889	No SA to MT genome and Sniffles2 failed to capture any insertions
X	89215536	MT	687	766	32	NA12889
1	54656	MT	3334	9178	17	NA12889
2	102673285	MT	4273	4310	32	NA12889
2	33815635	MT	1190	1242	49	NA12889
3	149522173	MT	5922	5987	17	NA12889	No SA to MT genome and Sniffles2 failed to capture any insertions
5	81137249	MT	248	16333	26	NA12889
7	65564407	MT	20	599	14	NA12889	No SA to MT genome and Sniffles2 failed to capture any insertions
7	65564407	MT	3480	4382	14	NA12889	No SA to MT genome and Sniffles2 failed to capture any insertions
7	65564407	MT	582	2881	14	NA12889	No SA to MT genome and Sniffles2 failed to capture any insertions
7	65585176	MT	20	599	10	NA12889	No SA to MT genome and Sniffles2 failed to capture any insertions
7	65585176	MT	3480	4382	10	NA12889	No SA to MT genome and Sniffles2 failed to capture any insertions
7	65585176	MT	582	2881	10	NA12889	No SA to MT genome and Sniffles2 failed to capture any insertions
8	47015801	MT	20	599	10	NA12889	No SA to MT genome and Sniffles2 failed to capture any insertions
8	47027142	MT	20	599	18	NA12889	No SA to MT genome and Sniffles2 failed to capture any insertions
8	47027142	MT	3480	4382	13	NA12889	No SA to MT genome and Sniffles2 failed to capture any insertions
8	47027142	MT	581	2881	15	NA12889	No SA to MT genome and Sniffles2 failed to capture any insertions
8	47161753	MT	20	599	12	NA12889	No SA to MT genome and Sniffles2 failed to capture any insertions
8	47161753	MT	583	2881	10	NA12889	No SA to MT genome and Sniffles2 failed to capture any insertions
8	47231556	MT	20	599	22	NA12889	No SA to MT genome and Sniffles2 failed to capture any insertions
8	47231556	MT	3480	4382	17	NA12889	No SA to MT genome and Sniffles2 failed to capture any insertions
8	47231556	MT	581	2881	19	NA12889	No SA to MT genome and Sniffles2 failed to capture any insertions
8	47240291	MT	20	599	10	NA12889	No SA to MT genome and Sniffles2 failed to capture any insertions
8	47240291	MT	3480	4382	10	NA12889	No SA to MT genome and Sniffles2 failed to capture any insertions
8	47240291	MT	583	2881	10	NA12889	No SA to MT genome and Sniffles2 failed to capture any insertions
8	47257097	MT	20	599	16	NA12889	No SA to MT genome and Sniffles2 failed to capture any insertions
8	47257097	MT	3480	4382	12	NA12889	No SA to MT genome and Sniffles2 failed to capture any insertions
8	47257097	MT	581	2881	14	NA12889	No SA to MT genome and Sniffles2 failed to capture any insertions
8	93000058	MT	20	599	10	NA12889	No SA to MT genome and Sniffles2 failed to capture any insertions
8	93000058	MT	3480	4382	10	NA12889	No SA to MT genome and Sniffles2 failed to capture any insertions
8	93000058	MT	583	2881	10	NA12889	No SA to MT genome and Sniffles2 failed to capture any insertions
10	43050099	MT	3174	3314	11	NA12889	No SA to MT genome and Sniffles2 failed to capture any insertions
11	10594794	MT	76	16521	24	NA12889
11	56489285	MT	5922	5987	19	NA12889	No SA to MT genome and Sniffles2 failed to capture any insertions
12	126591704	MT	3839	3893	167	NA12889	low query coverage (46%)
13	5358307	MT	411	936	25	NA12889	No SA to MT genome and Sniffles2 failed to capture any insertions
13	5358307	MT	5036	6405	25	NA12889	No SA to MT genome and Sniffles2 failed to capture any insertions
13	5358307	MT	5036	9742	23	NA12889	No SA to MT genome and Sniffles2 failed to capture any insertions
13	5358307	MT	8809	9742	25	NA12889	No SA to MT genome and Sniffles2 failed to capture any insertions
14	1587737	MT	411	938	10	NA12889	No SA to MT genome and Sniffles2 failed to capture any insertions
14	1587737	MT	5036	6405	10	NA12889	No SA to MT genome and Sniffles2 failed to capture any insertions
14	1587737	MT	8817	9725	10	NA12889	No SA to MT genome and Sniffles2 failed to capture any insertions
14	26681926	MT	5006	6029	30	NA12889
14	6785768	MT	5160	5319	17	NA12889
15	57753939	MT	5922	5987	12	NA12889	Not enough SA to MT genome
17	19050720	MT	8114	8299	17	NA12889	No SA to MT genome and Sniffles2 failed to capture any insertions
21	20074357	MT	5136	5246	64	NA12889
22	4114948	MT	411	936	11	NA12889	No SA to MT genome and Sniffles2 failed to capture any insertions
22	4114948	MT	5036	6405	11	NA12889	No SA to MT genome and Sniffles2 failed to capture any insertions
22	4114948	MT	5036	9725	10	NA12889	No SA to MT genome and Sniffles2 failed to capture any insertions
22	4114948	MT	8817	9725	12	NA12889	No SA to MT genome and Sniffles2 failed to capture any insertions
22	5779773	MT	8809	9725	11	NA12889	No SA to MT genome and Sniffles2 failed to capture any insertions
1	54657	MT	3334	9178	13	NA12890
2	3613	MT	8817	9725	38	NA12890	No SA to MT genome and Sniffles2 failed to capture any insertions
2	3613	MT	20	189	12	NA12890	No SA to MT genome and Sniffles2 failed to capture any insertions
2	3613	MT	411	931	16	NA12890	No SA to MT genome and Sniffles2 failed to capture any insertions
2	3613	MT	5036	6405	16	NA12890	No SA to MT genome and Sniffles2 failed to capture any insertions
2	3613	MT	5036	9725	14	NA12890	No SA to MT genome and Sniffles2 failed to capture any insertions
2	92202613	MT	3171	3310	12	NA12890	No SA to MT genome and Sniffles2 failed to capture any insertions
4	102507033	MT	8114	8299	10	NA12890	No SA to MT genome and Sniffles2 failed to capture any insertions
4	49260352	MT	411	939	11	NA12890	No SA to MT genome and Sniffles2 failed to capture any insertions
4	49260352	MT	5033	6405	11	NA12890	No SA to MT genome and Sniffles2 failed to capture any insertions
4	49260352	MT	8817	9564	11	NA12890	No SA to MT genome and Sniffles2 failed to capture any insertions
4	49260352	MT	9569	9742	10	NA12890	No SA to MT genome and Sniffles2 failed to capture any insertions
4	49260352	MT	411	939	11	NA12890	No SA to MT genome and Sniffles2 failed to capture any insertions
4	49260352	MT	5033	6405	11	NA12890	No SA to MT genome and Sniffles2 failed to capture any insertions
4	49260352	MT	5033	9725	10	NA12890	No SA to MT genome and Sniffles2 failed to capture any insertions
4	49260352	MT	8817	9742	19	NA12890	No SA to MT genome and Sniffles2 failed to capture any insertions
4	49262733	MT	8893	9564	11	NA12890	No SA to MT genome and Sniffles2 failed to capture any insertions
4	49262733	MT	9569	9742	10	NA12890	No SA to MT genome and Sniffles2 failed to capture any insertions
5	81137246	MT	232	16333	26	NA12890
7	58877147	MT	3174	3320	24	NA12890	No SA to MT genome and Sniffles2 failed to capture any insertions
8	112192352	MT	4504	6617	19	NA12890	No SA to MT genome and Sniffles2 failed to capture any insertions
8	62526916	MT	6507	7976	23	NA12890
9	3652	MT	5648	5843	13	NA12890	No SA to MT genome and Sniffles2 failed to capture any insertions
9	76856179	MT	8907	9725	10	NA12890	No SA to MT genome and Sniffles2 failed to capture any insertions
11	10594812	MT	70	16515	30	NA12890
11	49865472	MT	2804	3314	19	NA12890	No SA to MT genome and Sniffles2 failed to capture any insertions
11	77434996	MT	13065	13073	17	NA12890
12	126591704	MT	3837	3889	52	NA12890	No SA to MT genome and Sniffles2 failed to capture any insertions
12	31077568	MT	5559	5841	12	NA12890	No SA to MT genome and Sniffles2 failed to capture any insertions
15	98749	MT	411	931	15	NA12890	No SA to MT genome and Sniffles2 failed to capture any insertions
15	98749	MT	5036	6405	15	NA12890	No SA to MT genome and Sniffles2 failed to capture any insertions
15	98749	MT	5036	9725	12	NA12890	No SA to MT genome and Sniffles2 failed to capture any insertions
15	98749	MT	8817	9742	19	NA12890	No SA to MT genome and Sniffles2 failed to capture any insertions
17	19141931	MT	8114	8299	11	NA12890	No SA to MT genome and Sniffles2 failed to capture any insertions
21	20074375	MT	5136	5243	23	NA12890
22	5779773	MT	411	940	19	NA12890	No SA to MT genome and Sniffles2 failed to capture any insertions
22	5779773	MT	5025	6405	17	NA12890	No SA to MT genome and Sniffles2 failed to capture any insertions
22	5779773	MT	5025	9742	17	NA12890	No SA to MT genome and Sniffles2 failed to capture any insertions
22	5779773	MT	8809	9725	11	NA12890	No SA to MT genome and Sniffles2 failed to capture any insertions
22	5779773	MT	8809	9742	23	NA12890	No SA to MT genome and Sniffles2 failed to capture any insertions
22	9877854	MT	411	936	15	NA12890	No SA to MT genome and Sniffles2 failed to capture any insertions
22	9877854	MT	5034	6402	10	NA12890	No SA to MT genome and Sniffles2 failed to capture any insertions
22	9877854	MT	5034	6402	16	NA12890	No SA to MT genome and Sniffles2 failed to capture any insertions
22	9877854	MT	5034	9725	10	NA12890	No SA to MT genome and Sniffles2 failed to capture any insertions
22	9877854	MT	5034	9725	14	NA12890	No SA to MT genome and Sniffles2 failed to capture any insertions
22	9877854	MT	8817	9725	11	NA12890	No SA to MT genome and Sniffles2 failed to capture any insertions
22	9877854	MT	8817	9725	17	NA12890	No SA to MT genome and Sniffles2 failed to capture any insertions
X	100741	MT	7476	7556	11	NA12891	No SA to MT genome and Sniffles2 failed to capture any insertions
X	103499	MT	7483	7556	61	NA12891
X	154208280	MT	5920	5987	14	NA12891	No SA to MT genome and Sniffles2 failed to capture any insertions
X	89215538	MT	696	766	28	NA12891
1	54656	MT	3334	9178	15	NA12891
2	172999350	MT	5922	5987	11	NA12891	Not enough SA to MT genome
2	33815641	MT	1190	1241	57	NA12891
2	3618	MT	411	931	11	NA12891	No SA to MT genome and Sniffles2 failed to capture any insertions
2	3618	MT	5029	6405	11	NA12891	No SA to MT genome and Sniffles2 failed to capture any insertions
2	3618	MT	5029	9725	11	NA12891	No SA to MT genome and Sniffles2 failed to capture any insertions
2	3618	MT	8817	9725	16	NA12891	No SA to MT genome and Sniffles2 failed to capture any insertions
3	149522173	MT	5922	5987	13	NA12891	Not enough SA to MT genome
4	49260352	MT	411	933	11	NA12891	No SA to MT genome and Sniffles2 failed to capture any insertions
4	49260352	MT	5036	6402	11	NA12891	No SA to MT genome and Sniffles2 failed to capture any insertions
4	49260352	MT	8817	9564	11	NA12891	No SA to MT genome and Sniffles2 failed to capture any insertions
4	49260352	MT	9569	9761	11	NA12891	No SA to MT genome and Sniffles2 failed to capture any insertions
4	49262733	MT	8893	9725	11	NA12891	No SA to MT genome and Sniffles2 failed to capture any insertions
5	81137232	MT	236	16341	16	NA12891
8	47231556	MT	583	2881	12	NA12891	No SA to MT genome and Sniffles2 failed to capture any insertions
11	10594812	MT	87	16517	12	NA12891
11	56489285	MT	5920	5987	19	NA12891	No SA to MT genome and Sniffles2 failed to capture any insertions
11	71092372	MT	5036	9725	15	NA12891	No SA to MT genome and Sniffles2 failed to capture any insertions
12	126591704	MT	3840	3901	388	NA12891	No SA to MT genome and Sniffles2 failed to capture any insertions
14	20145187	MT	5201	5243	22	NA12891
14	26681926	MT	5005	6032	63	NA12891
15	57753939	MT	5920	5987	15	NA12891	No SA to MT genome and Sniffles2 failed to capture any insertions
16	35634375	MT	5036	9725	18	NA12891	No SA to MT genome and Sniffles2 failed to capture any insertions
17	19141931	MT	8114	8299	13	NA12891	No SA to MT genome and Sniffles2 failed to capture any insertions
17	23180316	MT	4383	4426	24	NA12891
17	74036848	MT	3167	3248	10	NA12891	No SA to MT genome and Sniffles2 failed to capture any insertions
21	20074365	MT	5136	5243	26	NA12891
21	224009	MT	8873	9725	22	NA12891	No SA to MT genome and Sniffles2 failed to capture any insertions
21	254597	MT	5036	6405	13	NA12891	low query coverage (26%)
X	103498	MT	7483	7555	28	NA12892
1	54655	MT	3334	9179	44	NA12892
2	33815641	MT	1193	1242	34	NA12892
5	180103355	MT	781	1041	22	NA12892
5	81137246	MT	242	16334	28	NA12892
6	172065831	MT	3334	9178	10	NA12892
7	58877147	MT	3174	3320	12	NA12892	No SA to MT genome and Sniffles2 failed to capture any insertions
11	10594806	MT	73	16518	26	NA12892
11	117646067	MT	4812	4873	29	NA12892
12	126591704	MT	3832	3889	243	NA12892	low query coverage (41%)
13	84548753	MT	771	802	14	NA12892
14	26681920	MT	5006	6032	68	NA12892
14	6785768	MT	5160	5319	14	NA12892
15	192371	MT	5036	6405	11	NA12892	low query coverage (8%)
17	19141926	MT	8114	8299	14	NA12892	BLAST E-value (> 0.001)
21	121917	MT	8817	9725	11	NA12892	No SA to MT genome and Sniffles2 failed to capture any insertions
21	20074372	MT	5133	5243	28	NA12892
21	254596	MT	5036	6410	18	NA12892	low query coverage (26%)
22	5779773	MT	8809	9725	12	NA12892	No SA to MT genome and Sniffles2 failed to capture any insertions

## Sheet: 9D ANOMALY
Chromosome	Position	MT	Start	End	Length	Sample
X	103498	MT	7483	7555	72	NA12877
X	4107669	MT	14990	15134	144	NA12877
X	7499955	MT	13213	13332	119	NA12877
X	89215540	MT	696	760	64	NA12877
1	54658	MT	3334	9174	5840	NA12877
2	102673286	MT	4273	4310	37	NA12877
2	213904177	MT	14489	14523	34	NA12877
2	33815640	MT	1193	1241	48	NA12877
4	86024228	MT	10446	10610	164	NA12877
5	181982909	MT	3334	9169	5835	NA12877
5	81135911	MT	244	16569	16325	NA12877
6	43123396	MT	13461	13489	28	NA12877
10	3086715	MT	12481	12511	30	NA12877
11	10594509	MT	72	16569	16497	NA12877
11	50039357	MT	15518	16051	533	NA12877
12	126592085	MT	3840	3883	43	NA12877
13	12614884	MT	5160	5319	159	NA12877
14	6785767	MT	5161	5319	158	NA12877
21	20074374	MT	5137	5243	106	NA12877
X	103498	MT	7483	7555	72	NA12878
1	54658	MT	3334	9178	5844	NA12878
2	213904177	MT	14489	14523	34	NA12878
2	33815640	MT	1193	1241	48	NA12878
5	181982909	MT	3334	9178	5844	NA12878
5	32452190	MT	12146	12290	144	NA12878
5	32452190	MT	14255	14400	145	NA12878
5	81135940	MT	251	16569	16318	NA12878
6	172065839	MT	3334	9178	5844	NA12878
10	109466801	MT	10895	10942	47	NA12878
11	10594492	MT	68	16569	16501	NA12878
11	117646067	MT	4812	4872	60	NA12878
11	50039357	MT	15518	16052	534	NA12878
11	77434997	MT	13070	13102	32	NA12878
14	26681935	MT	5006	6015	1009	NA12878
21	20074374	MT	5137	5243	106	NA12878
X	103498	MT	7483	7555	72	NA12889
X	4107669	MT	14990	15134	144	NA12889
X	7499955	MT	13213	13332	119	NA12889
X	89215540	MT	696	760	64	NA12889
1	33169357	MT	12476	12501	25	NA12889
1	54658	MT	3334	9178	5844	NA12889
2	102673286	MT	4273	4310	37	NA12889
2	213904177	MT	14489	14523	34	NA12889
2	33815640	MT	1193	1241	48	NA12889
5	181982909	MT	3334	9178	5844	NA12889
5	32452190	MT	12146	12290	144	NA12889
5	32452190	MT	14255	14400	145	NA12889
5	81135894	MT	255	16569	16314	NA12889
6	43123396	MT	13461	13489	28	NA12889
11	10594525	MT	77	16569	16492	NA12889
12	34082428	MT	13520	13546	26	NA12889
14	26681935	MT	5006	6028	1022	NA12889
14	6785767	MT	5161	5319	158	NA12889
19	2401991	MT	15452	15480	28	NA12889
21	20074374	MT	5137	5243	106	NA12889
1	179002230	MT	12165	12243	78	NA12890
1	54658	MT	3334	9178	5844	NA12890
4	86024228	MT	10446	10610	164	NA12890
5	181982909	MT	3334	9175	5841	NA12890
5	32452190	MT	12162	12273	111	NA12890
5	32452190	MT	14255	14401	146	NA12890
5	81135855	MT	233	16569	16336	NA12890
6	43123396	MT	13461	13489	28	NA12890
8	62526915	MT	6512	7976	1464	NA12890
11	100154268	MT	10922	10980	58	NA12890
11	10594540	MT	71	16569	16498	NA12890
11	50039357	MT	15518	16051	533	NA12890
11	77434997	MT	13070	13102	32	NA12890
13	12614884	MT	5160	5319	159	NA12890
14	6785767	MT	5161	5316	155	NA12890
21	20074374	MT	5137	5240	103	NA12890
X	103498	MT	7483	7555	72	NA12891
X	4107669	MT	14990	15134	144	NA12891
X	89215540	MT	696	760	64	NA12891
1	179002230	MT	12165	12243	78	NA12891
1	54658	MT	3334	9174	5840	NA12891
2	213904177	MT	14489	14523	34	NA12891
2	225783683	MT	16493	16530	37	NA12891
2	33815640	MT	1193	1241	48	NA12891
5	181982909	MT	3334	9175	5841	NA12891
5	32452190	MT	12157	12290	133	NA12891
5	32452190	MT	14255	14400	145	NA12891
5	81135928	MT	237	16569	16332	NA12891
7	456166	MT	4719	4750	31	NA12891
10	109466801	MT	10895	10942	47	NA12891
11	10594588	MT	88	16569	16481	NA12891
11	50039357	MT	15518	16051	533	NA12891
13	3053198	MT	463	495	32	NA12891
14	20145187	MT	5203	5243	40	NA12891
14	26681935	MT	5006	6028	1022	NA12891
17	23180315	MT	4385	4423	38	NA12891
21	20074374	MT	5137	5243	106	NA12891
21	9241815	MT	11781	12650	869	NA12891
X	103498	MT	7483	7555	72	NA12892
1	54658	MT	3334	9174	5840	NA12892
2	33815640	MT	1193	1241	48	NA12892
5	181982909	MT	3334	9178	5844	NA12892
5	32452190	MT	12146	12290	144	NA12892
5	32452190	MT	14255	14400	145	NA12892
5	81135906	MT	243	16569	16326	NA12892
6	172065839	MT	3334	9178	5844	NA12892
6	43123396	MT	13461	13489	28	NA12892
11	10594557	MT	74	16569	16495	NA12892
11	117646067	MT	4812	4872	60	NA12892
11	37739761	MT	4915	4943	28	NA12892
11	77434997	MT	13070	13102	32	NA12892
13	12614886	MT	5160	5319	159	NA12892
13	84548752	MT	771	801	30	NA12892
14	26681935	MT	5006	6028	1022	NA12892
14	6785767	MT	5161	5319	158	NA12892
21	20074374	MT	5146	5243	97	NA12892
